# Supplementary material for: Two novel blood-based biomarker candidates measuring degradation of tau are associated with dementia: A prospective study
Source: PLoS One. 2018 Apr 11;13(4):e0194802. doi: 10.1371/journal.pone.0194802 (PMC5895005; doi:10.1371/journal.pone.0194802)
Supplement: S1 File — (TXT) [file pone.0194802.s002.txt]

CENS	TTD	TAU_A	TAU_C	AGE	EDUCATION	ALCOHOL	SMOKING	EXERCISE	BMI	PLT	WBC	HDL	ALB	AP	GGT	DIAGNOSIS
0	13,5687885	24,6	12,4	51,458	3	0	1	0	37,059828	258	5,2	1,27	0,63	136	42	ND
0	14,45037645	33,3	49,7	53,005	2	1	1	1	27,18335018	263	4,3	1,51	0,57	245	22	ND
0	13,68925394	28,2	12,7	53,21	2	2	0	1	20,99002842	253	5,3	1,73	0,68	190	26	ND
0	13,70568104	30,2	26,9	54,19	1	0	0	1	27,3881628	149	3,1	1,9	0,67	112	19	ND
0	13,60711841	23,6	19,4	54,664	2	2	2	0	24,51514391	214	5		0,7	180	24	ND
0	14,19849418	45,2	29,1	55,168	1	0	2	0	38,62538128	396	9,3	1,06	0,57	176	37	ND
0	14,18480493	14,8	27,9	55,264	1	2	2	1	25,34817876	348	4,5	1,6	0,64	256	31	ND
2	14,12731006	21,8	14,5	55,384	1	0	2	0	33,42647677	227	11,1	1,09	0,64	198	166	ND
0	14,14921287	20,6	13,4	55,444	1		0	1	28,34441436	353	4,6	1,29	0,53	160	24	ND
0	14,32169747	21,4	17,2	55,685	1	1	0	1	19,65237139	216	4,9	1,56	0,6	145	29	ND
0	13,79603012	32,1	34,3	55,784	1	0	2	0	29,38190207	316	8,5	1,21	0,58	201	27	ND
0	13,78507871	24,8	11,1	55,795	1	2	1	1	32,16256433	276	3,9	1,81	0,71	196	68	ND
0	14,10540726	28,6	29,3	55,855	1	1	1	0	30,07116843	353	5,5	1,09	0,59	226	26	ND
2	9,768651608	25,9	27,3	55,907	1	2	2	0	25,98899465	227	7,5	2,23	0,61	191	48	ND
0	14,47227926	38,1	16,7	55,981	1	3	2	0	25,8376639	285	7,8	1,53	0,56	152	54	ND
2	5,415468857	30,6	19,9	56,005	1	1	2	0	26,95671957	266	6,3	1,39	0,67	151	90	ND
0	13,48939083	33,8	22,5	56,12	2	0	2	0	27,75598581	243	5,5	1,22	0,6	145	37	ND
0	13,81793292	27,6	27,1	56,148	1	0	1	1	26,15029428	343	7,3	1,26	0,6	116	25	ND
0	13,80150582	29,4	41,9	56,186	2	0	2	0	29,53349058	199	7	1,25	0,64	201	34	ND
0	13,54962355	25,6	33,4	56,249	1	0	2	1	22,98574477	337	9,2	1,6	0,56	212	28	ND
0	13,56605065	19,9	13,8	56,271	2	3	0	0	24,53125	295	5,4	1,56	0,61	132	41	ND
0	13,52772074	33	18,9	56,389	1	2	0	0	29,43465833	212	6,6	1,27	0,62	151	39	ND
0	13,54414784	22,6	16,5	56,405	1	0	0	0	22,70186908	248	3,1	1,98	0,65	155	19	ND
0	13,50855578	21,1	23,9	56,424	2	0	0	1	25,364454	350	6,3	1,58	0,57	115	28	ND
0	14,31622177	16,8	12,2	56,498	1	2	0	1	21,47686135	340	4,3	1,71	0,66	118	18	ND
0	13,53045859	22,7	20,6	56,564	1	1	0	1	22,72982338	241	4,5	1,28	0,67	136	18	ND
0	13,58795346	27,9	23,9	56,619	1	1	0	0	24,72235622	206	4,1	1,33	0,6	136	20	ND
0	13,96851472	16,4	18,6	56,657	3	1	0	1	26,94088867	250	4,3	1,66	0,61	168	21	ND
0	13,73853525	20,1	18,5	56,668	1	2	2	1	23,60247676	277	7,1	1,7	0,6	174	21	ND
0	13,77960301	33,9	25,8	56,712	2	2	2	0	18,21671873	294	7,3	2,49	0,69	159	60	ND
0	13,76591376	34,9	45,3	56,72	2	2	2	1	28,15389363	220	7,3	1,24	0,55	291	38	ND
0	13,53045859	30,2	21,4	56,753	1	1	0	1	24,06123126	265	10,4	1,36	0,6	200	17	ND
0	14,12457221	50,5	16,2	56,764	2	1	2	1	21,20017408	240	7,4	1,39	0,65	172	51	ND
0	13,5523614	14,7	10,2	56,816	1	0	1	1	30,82608589	199	4,5	2,05	0,64	175	22	ND
0	14,20123203	35,9	33,3	56,846	1	1	2	0	22,99480116	261	9	2,41	0,61	165	41	ND
2	10,01232033	36,7	29	56,906	1	0	2	1	25,84775087	232	6,3	1,06	0,58	133	30	ND
0	13,66187543	16,7	21,5	56,906	1	1	1	1	24,40537113	306	4,3	2,08	0,62	165	23	ND
0	13,77412731	18,5	9,7	56,966	1	0	0	1	20,92480575	226	5	3,17	0,65	104	29	ND
0	13,81793292	20,6	27,1	57,013	1	0	2	0	21,95334934	244	5,4	1,92	0,63	136	19	ND
0	13,77412731	25,6	31,5	57,035	1	0	0	1	26,03424906	191	4,8	1,63	0,58	178	55	ND
0	13,68104038	17,1	22,4	57,054	1	0	0	1	29,2646476	235	4,9	1,65	0,71	143	121	ND
0	13,54688569	28,4	40,8	57,292	1	0	0	1	33,29805996	195	6,6	1,61	0,68	233	33	ND
0	14,16563997	26,6	37,6	57,295	1	1	1	1	27,16295032	197	5	1,61	0,52	145	32	ND
0	13,85626283	19,1	16,9	57,358	1	0	2	0	29,05473219	300	6,5	1,67	0,6	128	22	ND
0	13,70020534	59,7	36,8	57,363	3	0	2	1	36,44969473	289	6,6	0,96	0,56	221	76	ND
0	13,76591376	27,3	12	57,391	3	1	0	1	23,82865157	190	3,5	2,1	0,67	197	26	ND
0	13,53319644	36,9	47,1	57,424	2	0	0	0	33,18346139	264	8,6	1,01	0,61	206	66	ND
0	13,54962355	25,8	19,7	57,459	1	2	2	0	31,44477643	262	6,9	1,16	0,72	167	108	ND
0	13,49486653	26,7	26,2	57,462	2	1	0	0	30,78550154	302	6	1	0,59	242	25	ND
0	14,68035592	37,5	33	57,61	1	0	2	0	24,54494049	260	8,9	1,37	0,6	244	28	ND
0	13,55509925	9,3	14,4	57,632	1	3	0	0	26,72651335	252	5,8	2,07	0,61	221	20	ND
0	13,83983573	35,1	25,6	57,648	1	1	2	1	26,29615959	190	4,7	1,15	0,56	143	48	ND
0	14,42847365	32,9	25,8	57,662	1	2	1	1	24,51336911	291	6,9	2	0,63	146	48	ND
0	14,23682409	24,2	33,9	57,777	2	0	0	1	26,98823394	236	4	0,83	0,6	134	23	ND
0	13,85078713	24,7	14,2	57,788	2	0	0	0	39,96501014	232	5,1	1,3	0,64	156	38	ND
0	13,76043806	17,3	12,1	57,81	2	2	0	1	28,49696543	269	6,3	1,64	0,6	161	25	ND
0	14,20670773	20,7	22	57,845	1	2	0	0	28,37857454	222	5,3	1,67	0,61	130	21	ND
0	14,54620123	142,8	19,4	57,851	1	0	2	0	23,92239575	269	9	1,27	0,62	130	25	ND
0	13,95208761	16,2	20,5	57,859	1	2	1	0	29,61735313	236	4,5	1,36	0,54	102	20	ND
0	13,91101985	21,3	11,8	57,859	1	0	1	1	27,08994709	390	3,9	1,24	0,6	145	21	ND
0	14,36002738	24,5	14,9	57,897	1	2	2	1	35,58989573	266	6,3	1,39	0,76	182	24	ND
0	14,16290212	47,7	24,7	57,927	2	0	2	1	26,49676531	238	6,8	1,76	0,57	132	32	ND
0	13,49486653	21,2	28,4	57,938	3	0	0	1	28,01695107	216	2,9	1,63	0,61	206	38	ND
0	14,12457221	52,3	61,5	57,949	1	2	1	1	26,98193689	314	6,8	1,49	0,6	176	20	ND
0	13,53045859	22,9	22,8	57,974	2	3	0	1	23,52296095	248	3,4	1,73	0,66	109	34	ND
0	14,14921287	27,3	25,8	57,982	1	1	0	1	33,59571694	240	3,9	2,24	0,54	105	20	ND
0	13,90006845	9,3	17,5	57,988	1	2	0	0	27,32748364	259	5,5	1,58	0,66	116	36	ND
0	13,94934976	25,6	16,7	57,99	1	3	2	1	21,06918608	288	6,5	1,72	0,58	135	29	ND
0	13,70568104	22,9	30,6	58,015	1	0	2	1	25,61128737	223	4,3	1,33	0,6	182	25	ND
0	14,6036961	10,9	10,6	58,023	2	0	1	1	22,22452915	224	5,9	1,95	0,64	136	22	ND
0	13,9137577	23,6	19,1	58,023	1	0	0	1	23,97043247	233	5,6	1,46	0,6	168	58	ND
0	13,93292266	19,1	19,7	58,029	1	2	2	1	24,4227396	258	5,2	1,49	0,6	135	28	ND
0	14,04517454	17,2	22,3	58,034	1	0	2	1	25,53254146	241	6,8	2,06	0,64	175	96	ND
2	5,637234771	36,1	42,1	58,04	1	2	2	0	17,82824788	285	7,7	1,79	0,52	223	58	ND
0	13,97672827	21,1	12,9	58,048	1	3	2	1	27,21280447	303	6,7	1,69	0,55	109	40	ND
0	13,86173854	28	26,4	58,051	1	1	0	0	30,54723834	275	6	1,28	0,59	176	79	ND
0	14,0862423	25,3	16,9	58,053	1	0	2	1	23,97283171	179	7,9	1,54	0,59	166	18	ND
0	13,53319644	43,8	49	58,062	2	3	2	1	28,95455085	300	8,6	1,68	0,63	207	40	ND
0	14,07255305	27,5	16,7	58,067	3	2	0	1	26,01991596	334	5,5	1,47	0,6	87	41	ND
0	13,68651608	38,7	43,5	58,07	1	0	0	0	39,52260559	232	6,5	1,26	0,65	146	61	ND
0	13,87542779	48,5	17,7	58,073	1	2	2	1	31,28787062	250	6,4	1,73	0,61	165	21	ND
0	13,52772074	35	26,2	58,105	2	0	1	0	44,15059629	259	7,9	1,03	0,63	174	52	ND
0	13,58247775	22,8	15,3	58,116	2	0	2	1	23,48082203	219	4,9	2,07	0,62	151	22	ND
0	13,99041752	35,3	20,1	58,122	1	0	2	1	24,15701177	330	9,8	1,32	0,61	190	56	ND
0	14,66392882	23,9	12,9	58,13	1	2	1	0	19,56657357	203	5	1,6	0,65	198	28	ND
2	0,459958932	24,1	20,7	58,141	1	2	2	0	29,36957006	215	6,5	1,68	0,57	154	40	ND
0	14,06707734	16	16,1	58,152	1	1	1	1	26,50859663	288	6,6	2,35	0,65	169	19	ND
0	13,69746749	26,7	18,1	58,155	3	2	0	1	24,02647884	256	4,3	2,27	0,59	150	42	ND
0	13,88090349	36,4	54,9	58,16	1	0	0	1	31,67391626	306	5,6	1,3	0,69	238	107	ND
0	14,06707734	16,8	8,6	58,171	1	3	1	1	20,59149468	245	5,7	2,32	0,58	160	85	ND
0	13,87542779	31	21,8	58,204	1	2	2	0	21,03710833	228	6,9	2,07	0,62	153	38	ND
0	13,84257358	26,2	16,8	58,215	1	1	0	1	20,85431881	203	4,8	1,53	0,64	131	28	ND
0	13,54688569	30,2	24,5	58,237	1	2	0	1	22,99948335	199	3,9	1,7	0,61	191	25	ND
0	14,47501711	18,6	8,6	58,259	2	1	2	1	25,61182207	308	5,8	1,58	0,62	138	55	ND
0	13,72210815	24,7	15,8	58,259	1	1	1	1	27,42260006	226	6,3	1,33	0,58	151	25	ND
0	13,78234086	24,6	14,8	58,267	1	0	0	1	22,96402856	197	5,2	2,12	0,61	276	21	ND
0	13,79876797	22,7	25,1	58,281	1	1	1	1	23,4765625	277	5	1,69	0,63	179	25	ND
2	10,90759754	24,3	15,7	58,283	1	0	2	0	25,94314128	238	8,7	1,14	0,62	220	38	ND
0	13,48939083	15,1	28,8	58,305	1	2	0	1	40,43690872	337	7,5	1,65	0,56	179	28	ND
0	13,78234086	26,7	10,8	58,311	1	0	0	1	27,69510871	192	4,3	1,51	0,62	220	32	ND
0	13,51129363	39,6	34	58,327	3	1	2	1	33,43914912	269	7,5	1,23	0,5	155	40	ND
2	1,210130048	35,2	23,6	58,346	1	2	2	1	27,90142032	252	8,7	1,23	0,56	215	42	ND
0	13,68925394	9,3	18,8	58,355	2	1	2	1	20,31489276	151	4,2	1,74	0,65	135	24	ND
0	13,86995209	32,9	21,4	58,366	3	2	1	0	24,71838833	358	6	0,98	0,55	202	18	ND
0	13,93292266	68,6	100,7	58,374	1	0	2	1	36,37831087	288	5,5	1,23	0,62	152	81	ND
2	4,668035592	26,3	26,2	58,379	1	2	2	1	27,10774195	203	7,1	2,11	0,62	171	62	ND
0	13,83162218	14,3	13,3	58,382	1	0	1	1	21,66416487	194	3,6	2,03	0,69	141	19	ND
0	13,90006845	33,2	16,5	58,382	3	2	1	0	27,35038602	246	5,9		0,64	219	36	ND
0	13,85352498	26,6	16	58,39	1	2	1	0	24,447119	220	5,1	2,07	0,67	181	86	ND
0	13,89459274	14,8	21,4	58,401	1	2	0	1	27,90962512	322	4,2	1,23	0,62	150	31	ND
0	13,50581793	25,2	23,6	58,423	1	2	1	1	22,91904569	294	4,8	1,34	0,63	197	27	ND
0	14,68035592	23,2	16,6	58,426	1	3	1	1	27,75436124	245	5,4	1,73	0,65	216	48	ND
0	13,67008898	24,4	29,1	58,448	2	2	0	1	36,91987192	222	5,8	1,4	0,62	169	20	ND
0	13,52498289	36,4	26,8	58,478	1	0	2	1	26,65690317	325	9,2	1,29	0,54	67	26	ND
0	13,50581793	18,5	18,1	58,508	1	2	0	1	29,71042398	203	4,8	1,87	0,61	143	22	ND
0	13,56605065	13,1	10,4	58,519	1	1	0	1	21,50558993	231	4,5	1,57	0,57	156	19	ND
0	13,80150582	21,1	34,8	58,527	1	1	2	1	27,02499351	322	7	1,44	0,59	171	21	ND
0	13,58247775	14,1	15,3	58,53	1	2	0	1	25,51922582	322	7,1	1,77	0,54	147	28	ND
0	13,97672827	23,6	22,7	58,533	1	0	0	1	27,52488417	306	6	1,28	0,69	172	22	ND
2	7,126625599	25,9	34,3	58,535	1	0	1	1	31,39022343	218	5,5	1,56	0,62	170	25	ND
0	13,54414784	20,7	14,3	58,563	2	1	0	1	22,03650013	177	5,5		0,67	168	23	ND
0	13,49212868	9,3	23,6	58,565	1	2	0	1	20,80617398	293	7	1,22	0,6	198	23	ND
0	14,56262834	34,7	28,8	58,59	1	2	2	1	29,19501134	257	4,7	1,82	0,6	233	119	ND
2	6,168377823	21,2	22,3	58,593	2	3	2	0	25,97667094	204	6,4	1,95	0,58	162	28	ND
0	14,14099932	21,1	20,8	58,595	1	0	0	0	30,2843524	160	5,3	1,46	0,6	152	22	ND
0	14,22039699	16,3	27,2	58,615	2	2	0	1	21,82640442	265	4,3	2,23	0,63	184	30	ND
0	14,24503765	41	33,4	58,615	1	0	0	0	42,45473599	401	8,7	1,67	0,6	187	36	ND
1	9,185489391	32	38	58,623	2	0	0	1	21,98597775	232	5,2	1,84	0,68	124	22	DEM
0	14,06160164	14,7	12,7	58,623	2	2	2	1	23,00265309	333	7,5	1,46	0,61	135	29	ND
2	7,947980835	18,1	17,5	58,626	2	0	2	0	29,4594532	226	4,5	1,41	0,6	186	34	ND
0	13,99041752	28,1	14,2	58,65	2	2	0	1	20,92882253	224	4	2,01	0,67	144	71	ND
0	13,65092402	27,8	8,9	58,65	1	1	0	1	24,90787982	275	6,6	1,62	0,6	147	23	ND
0	13,75496235	24,8	22,4	58,672	1	0	2	0	22,17696292	274	10,6	1,4	0,61	169	21	ND
0	13,80150582	19,4	18,1	58,675	3	1	0	1	25,35500647	221	5,5	1,64	0,6	171	18	ND
0	13,48939083	52,9	58,1	58,68	2	3	2	1	23,51812275	214	7,9	1,29	0,61	123	61	ND
0	14,48870637	51	43,7	58,689	1	2	1	0	31,19061573	258	5,8	1,17	0,61	228	96	ND
0	14,06707734	14,9	22,5	58,697	1	2	0	0	18,88534434	199	6,9	2,53	0,68	163	33	ND
0	13,81793292	57,8	31	58,713	1	2	2	1	28,18775146	406	9,8	1,27	0,59	175	40	ND
0	13,84257358	21,1	18,7	58,727	1	2	2	1	20,11947429	247	6,1	1,73	0,6	129	28	ND
0	13,49212868	17,4	21,3	58,743	1	2	0	1	25,36142717	205	4,3	3,19	0,69	170	29	ND
0	14,72142368	26,2	12,3	58,746	1	1	0	1	24,78245027	198	4,3	1,7	0,65	160	21	ND
0	13,7357974	12,1	13,8	58,746	1	0	0	1	27,60381623	221	4,1	1,54	0,69	161	32	ND
2	2,510609172	21,2	16,6	58,754	3	2	0	1	20,16218245	184	4,1	2,65	0,61	157	17	ND
0	13,83436003	17,7	24,1	58,762	1	0	1	1	38,86134068	269	6,3	1,4	0,68	185	51	ND
0	14,20396988	26,4	24,6	58,779	1	2	2	1	23,60554368	263	8,1	1,8	0,63	208	67	ND
0	14,32169747	17,6	10,2	58,779	1	1	2	0	24,46715963	172	4,2	1,47	0,59	167	25	ND
0	13,5523614	16	14,6	58,779	1	2	2	1	21,4307646	278	5,6	2,22	0,67	124	26	ND
0	14,07255305	15,5	13	58,79	2	0	2	1	30,51769777	216	4,7	1,85	0,59	159	16	ND
0	13,91649555	22,9	15,4	58,804	1	3	0	1	21,71548386	166	3,5	3,18	0,58	192	67	ND
0	14,20123203	17,5	16,4	58,806	1	3	0	0	23,79201283	197	4	1,83	0,53	104	17	ND
0	13,77960301	20,7	35,3	58,825	2	0	2	1	27,97151336	233	6,6	1,54	0,57	165	47	ND
0	14,0862423	23,4	22	58,839	1	2	1	1	28,63303924	133	5,8	1,07	0,61	131	28	ND
0	13,88090349	21,4	16,5	58,867	1	0	0	1	20,88481302	206	10,6	1,59	0,63	140	52	ND
0	13,8973306	10,4	13	58,875	1	0	1	0	30,460073	237	4	1,67	0,58	146	39	ND
0	14,41478439	16,3	19,1	58,888	1	1	0	1	23,45722684	221	4,1	1,96	0,64	180	28	ND
1	8,303901437	10,8	17,2	58,888	2	0	2	0	21,79182385	316	10,2	1,55	0,61	142	90	DEM
0	14,18480493	27,1	27,9	58,899	3	1	1	0	29,09788303	310	7,9	1,19	0,52	174	26	ND
0	13,53045859	29,1	20,7	58,902	2	2	2	0	30,73954464	269	7,1	1,32	0,59	215	21	ND
0	14,11088296	48,5	20,9	58,913	1	2	2	1	27,54237499	230	6	1,42	0,56	150	40	ND
0	13,52498289	29	14,2	58,924	1	2	0	0	29,30332147	201	4,5	2,53	0,56	183	51	ND
0	13,50855578	25,7	20,1	58,935	3	1	0	1	34,78185344	224	5,1	1,73	0,58	170	32	ND
0	13,79603012	21,5	24,8	58,951	1	1	1	1	33,61682429	378	4,6	1,52	0,58	152	22	ND
0	13,81245722	17,7	16,2	58,957	1	0	2	0	19,3632863	228	6,1	1,85	0,75	120	26	ND
0	13,77412731	14,8	12,6	58,957	1	1	1	1	21,78861141	197	4	2,84	0,65	138	23	ND
0	13,73853525	26	42,5	58,979	3	2	0	1	26,51467831	208	3,9	2,63	0,67	160	75	ND
0	14,49418207	18,8	11,8	58,982	2	1	0	1	24,6151092	160	3,8	1,75	0,62	197	29	ND
0	14,18206708	51	24,3	58,99	2	1	1	1	23,62505547	257	4,9	2,01	0,54	89	18	ND
0	14,24229979	36	28,6	59,012	2	1	0	1	31,49043719	166	6,8	0,62	0,58	147	27	ND
0	13,81519507	14	22,7	59,02	1	1	0	1	22,56659779	256	4,2	1,71	0,66	188	30	ND
0	14,66119097	24,4	21,9	59,036	3	1	0	0	24,14608516	321	5,1	1,16	0,6	128	15	ND
2	13,53593429	26,8	16,6	59,083	2	1	2	1	21,58483374	233	9,3	2,34	0,59	161	40	ND
0	13,70294319	9,3	20,5	59,121	1	2	2	1	24,53111427	231	4,9	1,44	0,63	120	24	ND
0	13,58521561	41,7	35,4	59,124	1	1	2	1	23,03078676	271	7,7	1,64	0,75	160	38	ND
0	13,7467488	26,7	51,3	59,14	2	1	1	1	27,60379583	291	7,5	1,49	0,59	149	41	ND
0	13,79603012	31,6	19,3	59,146	1	3	1	1	23,52413084	248	5,1	1,71	0,62	140	26	ND
0	14,58453114	11,1	21	59,149	1	2	1	1	20,85648223	265	4,2	2,65	0,65	151	50	ND
0	13,68925394	27,7	16,9	59,151	2	2	2	0	20,98695211	314	6,9	2,76	0,53	257	73	ND
0	13,724846	20,1	16,8	59,157	3	1	0	0	25,87003776	216	5,3	1,14	0,54	162	34	ND
0	14,04791239	14,7	18,2	59,17	1	1	2	1	30,52462394	249	4,9	0,91	0,56	191	25	ND
0	14,10540726	14,2	17,6	59,181	2	2	0	1	26,48987053	263	4,3	1,97	0,57	151	34	ND
0	13,87542779	21,3	35,4	59,187	1	1	0	0	21,03057269	209	6,5	1,89	0,61	117	26	ND
0	14,04791239	16,6	16,2	59,203	1	0	0	0	36,10384508	310	5,9	1,8	0,52	186	26	ND
1	11,2936345	30,2	10,9	59,206	2	0	0	1	22,28020331	321	7	0,94	0,49	140	34	DEM
0	13,54414784	13,5	22,7	59,211	2	0	0	1	28,46538987	183	3,6	1,67	0,55	143	22	ND
0	14,02874743	33	17,7	59,231	2	0	1	1	26,73406789	301	4,8	2,92	0,58	392	110	ND
0	14,10814511	39,6	35,8	59,233	2	2	0	0	28,72167229	197	4,6	1,81	0,63	170	57	ND
2	7,301848049	18,1	26,5	59,258	1	0	2	1	19,67108588	190	6,5	1,56	0,59	144	19	ND
0	14,31622177	29,1	8,6	59,283	2	1	1	1	25,08621177	197	3,3	0,88	0,58	145	33	ND
0	13,64818617	15,8	15,3	59,318	1	1	0	0	22,67595941	199	6,5	1,56	0,66	144	25	ND
0	13,53593429	22,6	16,4	59,34	2	0	0	0	24,82543877	269	5,8	1,3	0,55	129	32	ND
0	13,94934976	28,6	15,5	59,351	2	0	2	0	29,60262778	223	8,9	1,13	0,55	250	17	ND
0	13,60985626	54,6	29,1	59,351	2	0	0	0	36,83504107	227	4,5	1,69	0,6	243	36	ND
0	14,66666667	28,4	20,7	59,354	1	0	2	0	32,7296493	243	7,7	1,32	0,54	166	16	ND
0	13,69746749	45,1	28,1	59,37	1	0	0	0	26,47928737	336	5,2	1,26	0,7	234	31	ND
0	13,99041752	9,3	22,1	59,373	1	0	0	1	26,39525269	168	4,7	1,64	0,63	177	45	ND
0	13,80150582	34,2	33,7	59,387	1	0	0	0	32,00692042	233	4	1,33	0,64	164	23	ND
0	14,67761807	35,5	28,5	59,395	2	3	1	1	26,4269719	284	7,3	1,97	0,64	185	24	ND
0	14,6255989	13,5	19,4	59,403	1	3	2	1	20,94980753	220	5,9	2,49	0,6	217	27	ND
0	14,14373717	34,2	17,9	59,42	1	1	0	1	30,3294631	265	4,6	1,55	0,52	116	20	ND
0	13,8973306	32,7	21,1	59,42	1	3	2	1	30,58146048	276	6	1,36	0,68	144	102	ND
0	13,90006845	20,2	26	59,425	1	1	0	1	23,22543185	233	3,8	2,22	0,64	107	18	ND
0	13,68377823	20	15,4	59,439	1	2	1	1	28,72681023	182	5,1	1,83	0,61	162	36	ND
0	13,70294319	26,2	37,7	59,441	1	0	0	1	34,93858039	322	5,8	1,73	0,56	135	30	ND
0	13,70294319	23	37	59,452	1	2	2	1	29,19172505	272	6,9	1,04	0,58	223	28	ND
0	13,78234086	33,1	17,4	59,458	1	0	0	1	19,31520531	388	3,8	1,24	0,65	186	22	ND
0	13,76317591	21,1	19,3	59,466	3	2	1	1	21,99898125	259	5	1,53	0,67	157	49	ND
0	13,90006845	19,6	19,5	59,488	1	2	1	0	20,55696482	216	5,2	2,69	0,59	196	27	ND
0	13,49486653	22	12,9	59,496	1	2	1	0	25,72016461			1,71	0,66	157	31	ND
0	14,39561944	31,2	30,3	59,51	1	0	0	0	35,10748673	182	4,6	2,14	0,61	204	55	ND
0	13,97672827	22,6	14,9	59,515	1	0	2	0	20,10755715	224	5,4	1,35	0,54	103	21	ND
0	13,60711841	15,3	17,5	59,515	1	2	0	1	26,23057788	284	4,5	1,2	0,57	166	70	ND
0	13,50855578	22,6	14,1	59,515	1	2	0	1	21,53964677	282	4,3	1,97	0,71	112	33	ND
0	14,03422313	16,6	13,4	59,529	1	2	1	1	21,47800208	259	5,6	1,6	0,58	135	40	ND
0	13,62354552	32,1	45,5	59,532	1	1	1	1	23,06168927	401	7,3	1,33	0,55	111	66	ND
2	7,849418207	19,3	22,8	59,537	1	1	2	0	22,48282032	305	8,8	1,44	0,63	126	71	ND
0	13,75770021	26,2	18,3	59,54	1	0	0	1	28,75	228	4,3	1,86	0,61	162	32	ND
2	14,39561944	20,7	23	59,548	1	2	2	0	24,27503033	266	6,7	0,98	0,57	173	23	ND
0	14,64202601	27,9	19,7	59,562	1	1	0	1	26,61644196	191	3,8	1,63	0,63	139	41	ND
0	13,66461328	13,7	12,8	59,57	1	0	0	1	24,03701701	280	5,4	1,05	0,69	217	28	ND
0	14,02874743	76,2	35,1	59,584	3	0	0	1	23,66674092	332	5,3	1,17	0,56	170	39	ND
0	13,66461328	17	19,6	59,595	3	2	0	1	33,02523464	237	4,5	1,84	0,66	210	33	ND
0	13,91101985	16,2	21	59,603	1	0	0	0	34,29857744	223	4,7	2,12	0,64	209	115	ND
0	13,70294319	36,1	44	59,619	1	0	2	0	35,64342404	331	9,4	1,11	0,65	116	71	ND
2	11,52361396	21,2	23	59,63	3	2	2	1	25,3252158	306	7,3	1,54	0,63	173	41	ND
0	13,65092402	32,3	25,4	59,644	1	0	0	1	29,26802228	309	4,9	1,52	0,65	133	30	ND
0	14,0862423	16,4	10,5	59,652	2	3	0	1	26,13205695	229	5,3	1,72	0,64	133	22	ND
2	7,570157426	25,7	19	59,663	1	3	2	0	28,29466464	180	7	1,6	0,56	171	20	ND
0	13,75496235	54	31,5	59,663	1	0	1	0	49,65338827	255	7,8	1,14	0,58	339	48	ND
0	13,89459274	25,1	20,4	59,663	2	2	1	0	24,8015873	241	7,2	2,41	0,59	136	33	ND
0	13,95482546	9,3	16,8	59,682	1	0	0	1	22,51530944	252	3,2	1,97	0,54	169	14	ND
0	13,50855578	21,6	15,6	59,688	2	2	2	0	24,78729241	248	3,8	1,27	0,6	148	26	ND
0	13,81519507	31,7	10,7	59,693	2	0	2	1	27,14002268	193	4,3	2,42	0,62	103	20	ND
0	13,98767967	19,5	15,3	59,71	1	2	0	1	24,73339235	237	4,5	1,73	0,64	180	21	ND
0	13,91101985	14,9	16,4	59,723	1	0	2	0	23,95879239	267	4,9	1,42	0,63	134	23	ND
0	13,89185489	70,6	65,6	59,732	1	0	1	0	31,31389416	180	7,8	2,72	0,57	183	76	ND
0	13,83983573	32,2	19,3	59,74	1	0	0	1	26,37593594	211	6,3	1,82	0,69	185	30	ND
0	13,724846	19,6	14,7	59,745	1	1	1	1	22,33418966	202	2,9	1,56	0,62	140	30	ND
2	6,995208761	19,4	16,7	59,759	1	2	2	1	22,01472878	278	7,6	1,76	0,58	123	26	ND
0	14,05065024	9,3	18,1	59,784	1	1	2	0	22,87229987	180	4,7	1,38	0,54	173	15	ND
0	14,08898015	24,5	22,4	59,792	1	0	2	0	25,92088687	287	7	1,39	0,65	184	36	ND
0	13,53593429	25,1	19,1	59,806	3	0	0	0	25,94140569	273	4,2	1,49	0,49	141	19	ND
0	13,80424367	17,6	13,8	59,817	2	0	0	1	24,17675064	269	5,2	1,73	0,6	123	19	ND
0	14,89117043	36,1	18	59,819	3	1	0	1	20,92370998	301	4,9	2,31	0,65	143	36	ND
0	13,97399042	27	19,6	59,825	2	2	0	0	23,55146359	260	6,8	1,9	0,66	183	49	ND
0	13,84257358	20,5	25,9	59,828	1	0	0	1	31,40010783	170	5,3	1,22	0,57	163	26	ND
0	13,89185489	23,5	9	59,833	2	2	0	1	24,2936876	212	5,9	1,15	0,65	154	30	ND
2	7,416837782	37,3	24,9	59,838	2	3	2	0	22,98338206	259	6,8	1,34	0,59	192	35	ND
0	14,6036961	37	20,6	59,852	2	2	1	1	27,45366177	280	8,3	1,56	0,6	221	19	ND
0	14,41478439	19,4	30,5	59,852	1	0	0	1	26,33573567	237	4,6	1,3	0,67	210	42	ND
0	13,54962355	39,9	35,5	59,874	1	0	1	1	27,22705895	333	4,5	1,16	0,62	195	30	ND
0	13,9137577	53	52	59,901	1	1	0	0	26,8684215	212	7,4	1,44	0,6	247	129	ND
0	13,83983573	22,7	19,2	59,923	1	3	0	1	22,52988616	173	4,6	1,41	0,62	152	28	ND
0	13,88090349	24	20,8	59,929	1	3	2	0	26,51948096	281	6,6	1,4	0,65	133	72	ND
0	14,275154	16,2	14,3	59,932	1	0	1	1	15,74144216	251	4,1	1,35	0,66	110	21	ND
0	13,85900068	15,1	17,6	59,953	2	0	0	1	26,13807942	272	4,6	1,52	0,64	154	29	ND
0	13,49212868	16,2	18,9	59,975	1	0	2	0	24,35981694	310	8,4	1,51	0,61	133	22	ND
0	13,7467488	17	15,9	59,984	1	3	0	1	21,74519377	220	4,3	2,04	0,66	124	26	ND
0	13,54688569	28,7	20,8	59,984	2	3	0	1	29,23777367	212	4,7	1,7	0,66	147	35	ND
0	13,72758385	9,3	10,2	59,997	3	1	0	1	24,53233124	168	3,9	1,57	0,62	169	28	ND
0	13,91101985	26,9	29,8	60,019	1	0	0	0	25,0457582	227	4,6	1,82	0,67	167	47	ND
0	13,97399042	24,1	12,5	60,025	1	2	2	1	27,62870173	204	5,4	1,4	0,6	155	30	ND
0	13,80150582	21	22,7	60,038	1	0	0	1	29,49190245	209	4,2	1,51	0,63	200	26	ND
0	13,56605065	17,4	16	60,038	2	3	2	1	25,00900734	250	6,3	1,89	0,68	125	74	ND
0	14,1026694	26,3	13,5	60,041	1	1	2	1	19,84047596	246	6,8	1,38	0,55	112	35	ND
0	13,70020534	26,7	30,3	60,041	1	2	2	1	23,82770644	164	4,9	2,12	0,63	164	35	ND
0	13,81519507	15,7	18,4	60,066	2	0	0	0	20,72513959	218	4,1	2,02	0,65	140	26	ND
0	13,76043806	18,8	23,6	60,066	1	0	2	1	27,19723183	252	4,9	1,22	0,63	124	28	ND
1	12	24,5	24,7	60,071	1	2	2	1	20,51765033	255	5,6	2,39	0,62	104	31	DEM
0	13,65092402	18,5	24,5	60,096	2	0	0	0	23,89117513	303	6,1	1,62	0,71	141	20	ND
0	13,8973306	18,3	11,5	60,099	1	1	0	1	17,84293702	294	6,3	2,96	0,68	145	22	ND
0	13,84257358	37,8	25,2	60,101	1	2	0	0	25,88996764	277	11	1,84	0,65	209	164	ND
0	14,10540726	10,7	15,1	60,123	1	0	0	0	24,86553499	216	4,3	1,95	0,67	139	77	ND
0	13,99041752	20,9	17,2	60,137	1	1	0	1	34,6911559	256	11,8	2,14	0,54	161	22	ND
2	2,387405886	19,8	16	60,148	1	2	2	1	26,02822953	212	10	1,37	0,61	133	60	ND
0	14,31348392	27,8	36,5	60,162	1	2	1	1	26,36691407	249	5,1	1,09	0,61	154	27	ND
2	0,878850103	60,4	26,7	60,167	1	2	0	1	22,81628121	235	4,2	1,02	0,56	118	20	ND
0	13,53593429	35,7	48,1	60,167	1		0	0	31,332316	244	4,7	1,26	0,59	197	28	ND
0	13,62080767	47,9	32,9	60,172	3	0	2	1	30,18234641	279	6,6	1,34	0,58	211	30	ND
0	13,72758385	9,3	18,3	60,181	1	0	1	0	23,66674092	155	4,8	2,03	0,59	113	25	ND
0	14,16016427	13,5	14	60,186	2	2	0	1	20,18966603	219	6,1	1,6	0,56	123	20	ND
0	13,56605065	33,9	24,7	60,194	1	2	2	1	26,22150442	211	7,3	1,57	0,68	185	31	ND
0	13,5687885	31,2	36,6	60,197	1	0	0	1	28,96708064	305	5,4	1,84	0,62	189	27	ND
0	13,81245722	9,3	10,8	60,2	1	2	2	1	24,1389103	345	6,3	1,48	0,66	111	29	ND
0	13,77960301	94	40,7	60,203	2	2	1	1	23,30951193	290	3,9	1,14	0,64	213	53	ND
0	13,88090349	25,7	27,5	60,238	1	1	0	1	29,56705063	234	5,8	1,68	0,75	173	24	ND
0	14,20670773	37,1	26,2	60,268	1	0	1	1	33,35601798	205	5,9	1,37	0,56	107	38	ND
0	13,66735113	24,5	20,5	60,268	2	1	0	1	25,20920136	185	4	2,13	0,62	227	31	ND
0	14,07255305	24	17,6	60,282	1	1	0	1	27,65277979	192	5,8	1,13	0,58	184	36	ND
0	13,36618754	13,5	9,7	60,298	1	3	0	1	22,68470343	220	5,3	2,23	0,58	150	28	ND
0	13,81793292	19,2	18,3	60,339	2	0	1	1	22,57151065	193	4,5	2,89	0,69	149	30	ND
0	13,95482546	20	17,8	60,345	1	0	2	1	23,79138883	130	6	1,88	0,59	154	30	ND
0	14,06707734	23,5	19,4	60,37	1	0	1	1	22,95588938	197	4,8	1,43	0,54	77	20	ND
0	13,54414784	9,3	10,5	60,378	1	0	0	0	27,07461036	275	6,9	1,43	0,56	164	54	ND
0	13,65913758	9,3	26,5	60,381	1	1	2	1	25,80005952	240	6,9	2,17	0,65	97	23	ND
0	14,02874743	13,2	8,6	60,389	1	2	2	1	20,48757396	260	5,8	1,87	0,6	163	33	ND
0	13,5523614	25,8	8,6	60,392	2	1	1	1	23,00339624	240	4,3	1,76	0,62	158	21	ND
0	13,60711841	31,8	42,9	60,427	1		2	1	29,24975503	310	7,7	1,16	0,71	232	25	ND
0	14,06707734	25,8	35,5	60,43	1	0	2	1	28,07083998	222	5,6	1,2	0,66	384	134	ND
0	13,70568104	18,5	25,9	60,43	1	2	0	1	29,19919367	186	4	1,71	0,58	156	30	ND
0	13,93566051	29,2	37,2	60,433	2	3	1	1	21,62364321	172	3,7	2,79	0,69	111	25	ND
0	13,58521561	16,7	12,2	60,433	3	2	1	1	23,4641896	275	5	2,17	0,65	159	23	ND
0	13,60711841	37,5	21	60,438	1	0	1	1	34,5987996	234	7,4	1,15	0,55	256	143	ND
0	13,5687885	49,2	31,4	60,438	1	0	2	1	26,51510425	284	6,1	1,01	0,72	190	41	ND
0	13,50855578	57,3	39,1	60,446	1	1	0	0	21,92209458	291	3,9	1,54	0,53	128	23	ND
2	6,494182067	29,2	34,1	60,449	1	3	1	1	29,51302484	308	4,6	1,52	0,51	138	38	ND
0	13,75496235	32,4	13,6	60,463	1	3	2	0	19,47328849	293	7,9	2,3	0,66	151	68	ND
0	13,61259411	24	17,9	60,474	1	3	1	1	26,21542575	214	4,9	2,14	0,72	239	203	ND
0	13,99315537	9,3	23,7	60,487	1	2	0	1	20,86339887	202	5	2,6	0,62	162	25	ND
0	13,81245722	43,8	42,6	60,487	1	0	0	1	37,33892868	301	7,8	1,09	0,66	234	53	ND
0	13,50581793	29,9	48,2	60,501	1	3	2	1	29,609375	206	6,7	0,59	0,58	146	21	ND
0	14,04517454	9,3	31	60,507	1	1	0	1	18,18678888	334	5,9	2,24	0,65	136	29	ND
0	13,5687885	10,4	12,7	60,507	1	0	0	1	23,98530762	224	6,5	1,63	0,63	84	23	ND
0	13,50855578	15,7	22,8	60,509	1	2	1	0	26,81223718	313	7,3	1,67	0,66	225	19	ND
0	13,65913758	23,8	17,9	60,515	1	2	0	0	25,41467325	221	5,8	2,08	0,68	279	37	ND
0	13,51676934	13	8,6	60,537	1	3	2	1	21,25939922	237	4,1	2,22	0,68	121	23	ND
0	13,5523614	16,7	26,5	60,545	2	0	2	0	26,07492464	286	7	2,43	0,68	228	24	ND
0	14,47501711	17,2	26,1	60,556	2	0	2	0	30,79002833	328	5,3	1,7	0,68	135	27	ND
2	8,459958932	45,9	24,9	60,561	1	1	1	1	37,02522676	248	4,5	1,1	0,57	146	24	ND
0	14,14373717	59,6	33,6	60,564	1	2	2	1	23,32890985	215	5	2,06	0,6	126	43	ND
0	13,49212868	25,3	26,2	60,575	1	0	2	1	27,33497881	247	7,2	1,4	0,71	188	61	ND
0	13,58795346	18,6	17,1	60,575	1	1	0	1	26,78900178	216	5,7	1,92	0,69	173	34	ND
0	13,98767967	27,1	19,6	60,58	1	1	2	1	26,14738668	317	8,4	1,55	0,56	203	113	ND
0	13,53319644	13,1	12,7	60,583	2	0	1	1	20,32241086	280	9,2	1,77	0,57	170	24	ND
0	14,20670773	10,2	19,1	60,586	1	2	0	1	25,48639053	251	4,6	2,05	0,5	118	17	ND
2	13,32785763	26	24,8	60,586	1	1	0	1	22,57804931	229	4,6	1,96	0,64	187	26	ND
0	13,99041752	10,5	17,7	60,597	1	1	1	1	20,72273135	209	3,7	1,25	0,63	147	17	ND
0	13,52498289	26,1	25,6	60,597	1	0	0	1	30,15185264	281	4,5	1,44	0,64	222	21	ND
0	13,58247775	17,1	14	60,597	2	0	0	0	25,78659065	236	4,3	1,24	0,69	140	30	ND
0	13,81245722	20,5	17,6	60,6	1	1	0	0	26,43217363	237	3,5	1,67	0,64	135	27	ND
0	14,06433949	22,4	18	60,602	2	3	0	1	24,65780271	222	4,8	2,28	0,56	115	17	ND
1	4,985626283	19,3	13,1	60,613	1	3	0	1	21,77181374	231	4,3	2,07	0,64	145	21	AD
2	13,50581793	25,5	19,4	60,619	2	0	2	0	21,77167264	177	8,5	1,13	0,59	127	20	ND
0	13,79876797	43	22,5	60,619	1	0	2	1	26,65523118	306	7,8	1,06	0,6	198	61	ND
0	13,52772074	13,4	10,7	60,619	1	1	0	1	30,0737755	278	5,2	1,51	0,6	158	21	ND
0	13,78507871	16	39,3	60,627	2	2	0	0	21,42782115	230	5,4	1,15	0,6	162	25	ND
0	13,54688569	13,3	16,3	60,638	1	1	0	1	26,10037244	358	6,4	1,63	0,63	181	24	ND
0	13,76043806	26,8	18	60,649	1	0	1	1	22,62926557	276	6,6	1,35	0,55	112	36	ND
0	14,16563997	18,9	17	60,652	1	0	2	1	22,78719203	267	7,8	1,52	0,6	206	32	ND
0	13,74401095	27,1	9	60,654	1	2	0	1	27,09694827	261	6,7	1,84	0,65	147	22	ND
2	12,07392197	72,1	47,4	60,657	1	1	0	0	40,30387684	274	7,9	1,25	0,6	212	52	ND
2	3,89596167	25,1	10,4	60,66	1	0	1	1	22,43482664	289	4,9	1,58	0,72	165	22	ND
0	13,73853525	30,1	35,7	60,663	1	3	0	1	23,38487764	250	5,7	1,84	0,58	98	31	ND
0	14,66666667	40,9	23,9	60,668	1	2	2	0	28,83915298	309	7,1	1,54	0,62	120	18	ND
0	13,51129363	20,8	25,1	60,668	1	2	0	1	25,27478832	218	5,3	1,32	0,62	167	28	ND
0	14,05338809	12,7	19,1	60,671	2	1	0	1	33,50671849	256	6,6	1,58	0,62	150	57	ND
0	13,97125257	14,9	16	60,671	1	1	1	1	23,44606244	255	4,7	1,82	0,59	87	17	ND
0	14,56262834	15,6	23,3	60,684	1	3	0	1	24,77523802	208	5,5	1,15	0,62	121	29	ND
0	14,1026694	100,9	14,5	60,684	1	0	0	1	22,6515361	221	3,8	1,93	0,63	153	34	ND
0	13,61259411	15,4	11,1	60,695	2	2	1	1	31,72577293	313	4,5	1,48	0,66	270	30	ND
0	13,77412731	29,3	17,9	60,704	1	2	0	1	24,81333445	244	5,9	2,22	0,5	167	29	ND
0	13,53593429	20,8	22,2	60,715	1	0	0	1	27,60945134	264	5	1,63	0,59	168	17	ND
0	13,55509925	36	30	60,715	1	1	2	1	22,38059188	322	9,9	1,18	0,57	129	22	ND
0	13,54688569	27,1	16,4	60,715	1	0	1	0	25,84332584	276	5,8	1,47	0,65	118	42	ND
0	14,19849418	23,1	22,3	60,726	1	3	2	1	21,05288213	319	5,1	1,93	0,6	149	30	ND
0	13,85900068	15,8	21,7	60,734	2	1	2	1	25,83226934	291	11,7	1,73	0,69	163	27	ND
0	13,78507871	22,1	17	60,736	1	0	0	0	30,78816644	286	8	1,34	0,62	209	23	ND
0	14,22587269	17,4	25	60,742	1	1	0	1	21,75442939	186	4	1,71	0,54	143	19	ND
0	13,77686516	23,2	18,7	60,778	1	2	2	1	23,75641324	203	7	2,55	0,67	145	19	ND
2	11,65776865	20,3	17,7	60,786	1	3	0	0	22,42613597	276	5,9		0,61	216	20	ND
0	13,53593429	14,5	15,8	60,808	1	2	0	1	31,36762861	226	5,6					ND
0	14,58726899	23,3	12,2	60,816	1	2	0	1	25,58075537	260	5,4	1,74	0,6	196	31	ND
0	14,16563997	38,8	37,2	60,819	1	0	2	1	23,41692429	232	10,3	1,09	0,55	109	27	ND
0	13,84257358	17,3	14,7	60,821	1	2	0	1	26,03116072	314	6,5	1,97	0,69	314	36	ND
0	13,62080767	25,7	20	60,824	2	2	0	1	22,61905952	197	3,3	1,81	0,56	103	17	ND
0	13,724846	9,3	12,9	60,83	2	2	2	0	19,6817911	229	7,3	2,22	0,59	178	22	ND
0	13,81793292	31,5	13	60,835	2	2	0	1	21,31739122	269	4,5	1,53	0,68	154	34	ND
0	13,93566051	42,8	24,3	60,838	1	0	1	1	26,41449996	296	4,5	1,36	0,65	208	29	ND
0	13,79876797	26,7	17,5	60,846	1	3	1	1	22,79149316	235	5,9	1,9	0,71	168	25	ND
0	14,0862423	27,7	14,2	60,86	3	3	0	1	25,86701586	202	5,3	2,31	0,51	121	17	ND
0	14,08898015	23,2	20,2	60,862	1	1	0	1	29,99193137	208	5	1,57	0,61	210	124	ND
0	14,06433949	12,1	16	60,862	1	1	0	1	26,18318104	267	4,5	1,79	0,63	234	19	ND
0	13,83162218	11,3	18,2	60,873	1	1	0	1	26,65442843	318	6,9	2,11	0,65	188	30	ND
0	13,81519507	24,6	22,3	60,876	1	3	0	0	23,67554165	223	4,6	1,98	0,67	161	55	ND
0	13,724846	17,2	9,6	60,876	1	2	0	1	20,9147633	195	5,7	2,85	0,78	112	38	ND
0	14,59000684	33,7	21,5	60,882	1	0	0	0	39,6169008	191	6,8	1,84	0,59	226	29	ND
0	13,83983573	22,6	18,7	60,89	1	0	2	1	26,31550658	182	6,4	0,86	0,68	306	82	ND
0	13,83162218	23,5	22,8	60,893	1	2	2	1	26,40294911	273	5,1	1,74	0,7	137	25	ND
0	13,67830253	134,5	61,2	60,893	1	0	1	1	30,90740428	248	6,8	1,56	0,57	180	49	ND
2	13,63449692	14,9	41,8	60,895	1	0	2	0	19,77073665	168	6	2,09	0,65	149	24	ND
0	13,55509925	48	19,8	60,901	1	2	1	1	26,79225521	301	5,4	1,1	0,6	140	32	ND
2	11,65229295	55,5	49,8	60,909	2	2	2	0	31,90962821	324	11,1	1,58	0,6	318	93	ND
0	14,66119097	18,4	27,7	60,917	3	1	1	1	30,06686461	242	5,7	1,58	0,68	199	19	ND
0	13,78507871	13,1	8,6	60,931	1	0	2	1	23,11598472	236	9,1	1,69	0,68	164	23	ND
0	13,7412731	33,2	40,9	60,934	3	0	0	1	20,85451186	199	4,5	1,65	0,69	171	27	ND
2	3,72347707	25,8	21,4	60,939	2	1	1	0		319	8,1	1,91	0,69	172	26	ND
0	14,6091718	39,3	13,4	60,947	1	1	1	1	20,24743104	242	3,8	2,1	0,68	117	16	ND
0	13,51676934	20,7	13,8	60,947	1	0	0	0	25,76319784	330	5,8	2,11	0,7	164	108	ND
0	13,77412731	21,1	22,8	60,95	2	2	1	1	21,61634713	185	3,9	1,41	0,58	138	21	ND
0	13,65092402	15,4	8,6	60,95	1	1	1	1	22,27667632	294	4,6	2,39	0,74	172	25	ND
0	13,77960301	21	34,4	60,964	1	0	1	1	32,68571491	310	7,6	1,23	0,67	198	123	ND
0	13,85900068	23,9	22,6	60,975	3	3	1	1	25,13492639	197	6,6	1,57	0,55	96	19	ND
0	13,68104038	23,2	20,3	60,98	1	1	0	1	25,83614176	224	4,8	1,24	0,68	149	27	ND
2	11,27173169	37	21,3	60,988	1	0	0	1	33,81506821	259	5,8	1,05	0,64	193	47	ND
0	13,85900068	15,2	19,7	60,991	1	2	0	0	27,83787728	267	6,7	1,66	0,61	200	47	ND
0	14,06433949	17,6	13	61,01	1	0	0	1	21,62202359	237	4,1	2,02	0,63	128	21	ND
0	13,97672827	17,4	21,8	61,01	2	3	1	1	25,9288744	179	4	1,44	0,58	149	23	ND
0	13,86173854	18,6	19,4	61,021	1	3	2	1	24,41430298	245	6,3	1,01	0,58	180	48	ND
0	13,79603012	32,8	19,2	61,029	2	1	2	1	28,74685985	238	5,7	1,73	0,57	168	23	ND
0	14,12457221	20,3	20,9	61,038	1	2	2	0	22,7902129	226	5,7	1,84	0,57	122	22	ND
2	12,44900753	17,4	22,1	61,046	3	0	1	1	27,05882353	228	5,5	1,19	0,68	117	21	ND
0	14,0862423	21,7	15,2	61,054	1	1	1	1	23,11737849	195	3,3	2,18	0,62	153	29	ND
0	14,63928816	26,5	13,2	61,057	1	3	2	1	24,50233261	257	6	2,01	0,72	150	31	ND
0	13,52772074	12,5	8,6	61,057	2	2	0	1	28,6295858	281	4,5	2,11	0,67	164	36	ND
0	13,56605065	32,9	20,7	61,06	2	3	2	0	26,95671957	325	6,9	2,08	0,68	126	62	ND
0	14,36002738	17,3	16,2	61,062	1	1	0	1	27,92389777	230	5,3	1,75	0,64	146	45	ND
0	14,29705681	19,9	16,3	61,079	1	0	1	1	26,45947469	259	4,8	1,78	0,65	195	34	ND
0	13,54414784	16,6	15,5	61,081	3	2	1	0	22,58270917	244	4,5	1,23	0,62	147	34	ND
0	13,73853525	10,3	15,5	61,087	1	1	1	1	20,07534158	194	4,5	1,63	0,65	128	23	ND
0	13,56605065	30,5	17,5	61,106	2	0	0	1	21,93978897	335	5,1	2,56	0,67	169	21	ND
0	13,62902122	30,8	12,7	61,123	2	2	0	1	22,5756275	205	4,3	2,07	0,64	142	30	ND
0	13,98767967	25,6	26,6	61,125	1	0	2	1	16,42996765	245	7,1	1,22	0,51	167	36	ND
0	13,51676934	33	42,5	61,136	2	0	0	1	34,34513528	330	7,1		0,65	228	45	ND
0	13,85900068	82,2	25	61,155	1	2	0	1	26,11127333	195	3,6	1,68	0,62	172	48	ND
0	14,60643395	44,1	15,6	61,158	1	1	0	0	29,35010482	170	3,1	1,71	0,6	173	44	ND
0	14,67761807	33,2	15,9	61,161	1	1	2	0	25,57605137	297	6,4	1,22	0,64	128	22	ND
0	13,83436003	24,3	31	61,172	1	2	1	1	29,79595683	330	5,5	1,28	0,6	170	26	ND
0	13,81519507	21,3	10,1	61,175	1	2	1	0	27,67621739	199	3,4	1,37	0,61	201	26	ND
1	9,300479124	28,6	14,2	61,18	1	1	1	1	29,23332952	305	4,8	1,4	0,67	214	26	DEM
0	14,16290212	16,8	13	61,183	1	0	0	1	26,04516254	289	4,3	1,55	0,57	119	46	ND
0	13,51676934	22,7	12,8	61,196	2	2	2	1	26,17056658	197	6,9	1,69	0,55	154	51	ND
0	13,48939083	27,5	17,5	61,199	1	0	2	0	27,36167025	285	5,8	1,38	0,62	140	17	ND
0	13,67008898	24,6	12,6	61,199	2	1	0	1	23,78828217	294	6	2,35	0,69	195	22	ND
0	14,53251198	17	14,1	61,202	1	0	2	1	22,22319483	281	6,8	1,16	0,63	161	30	ND
0	13,48939083	40	34,1	61,207	1	1	0	1	20,30713291	270	5,4	1,38	0,63	160	29	ND
0	13,51403149	21,1	8,6	61,207	1	0	2	1	26,44620898	242	4,9	1,79	0,57	125	21	ND
0	13,58247775	24,9	17,9	61,213	1	1	0	1	17,47339535	236	3,4	2,62	0,68	198	22	ND
0	13,93292266	17,7	16,3	61,218	1	2	1	0	22,80168011	245	3,8	1,8	0,61	135	32	ND
0	14,03422313	16,8	14,4	61,227	3	0	1	1	24,91010899	184	4,6	1,37	0,55	174	21	ND
0	13,64271047	21,9	21,2	61,227	1	0	1	1	28,71524885	260	5,9	1,83	0,6	121	31	ND
2	13,75770021	21,8	12,7	61,232	1	2	1	1	29,54843089	218	6,6	1,47	0,62	146	27	ND
0	14,64476386	24,8	22,5	61,238	1	3	1	1	22,31018464	303	4,8	2,66	0,68	153	33	ND
0	14,6036961	23,6	15,8	61,246	1	0	0	1	32,67775944	271	7,1	1,06	0,59	109	20	ND
0	13,58795346	17,1	13,4	61,248	2	2	1	1	25,58621695	256	4,8	2	0,66	166	17	ND
0	13,51403149	32,2	10	61,257	3	3	2	1	26,55907509	368	8,4	1,87	0,67	108	29	ND
1	11,20328542	23,8	16,5	61,268	1	1	0	0	24,1685677	234	4,3	2,19	0,68	223	49	AD
0	13,97125257	31,8	33	61,281	2	0	2	0	27,30726293	280	10,9	1,01	0,64	201	28	ND
0	13,97399042	37,1	18,3	61,281	1	0	2	1	25,1352764	222	5,5	1,08	0,61	167	123	ND
0	13,58247775	21,8	20,8	61,284	3	0	0	0	19,13134628	203	5,6	1,55	0,68	168	19	ND
0	13,49760438	20,5	26,1	61,29	1	1	1	1	24,19881657	255	4,9	1,6	0,66	228	27	ND
0	13,7357974	15,2	20,4	61,298	1	1	0	1	21,68114617	308	6,4	2,05	0,62	174	21	ND
0	13,49760438	24,6	23,9	61,306	1		0	1	30,00842445	173	5,2	2,42	0,68	194	37	ND
0	13,72210815	25,4	14,6	61,306	1	0	0	0	30,13187227	198	4,5	1,45	0,7	181	26	ND
0	14,50239562	39,3	27,6	61,309	2	1	0	1	24,18928167	372	5,8	2,82	0,67	178	16	ND
0	13,79876797	23,6	18,8	61,317	1	1	2	1	26,48301194	253	5,4	1,83	0,64	161	19	ND
0	14,67761807	22,1	28,3	61,331	1	0	0	1	24,75683649	236	3,5	1,24	0,55	194	27	ND
0	13,94661191	30,9	31	61,333	1	2	0	1	31,62627648	208	5,7	1,61	0,71	183	79	ND
0	13,52498289	25,7	26	61,342	2	0	0	0	27,77777778	260	6,3	1,54	0,61	225	25	ND
0	14,67761807	34,1	26,1	61,347	1	2	0	1	27,15883876	222	5,7	1,75	0,61	117	36	ND
0	14,04791239	29	19	61,355	1	1	0	1	27,64442927	189	6,1	1,6	0,56	162	23	ND
0	13,75770021	15,5	14	61,358	1	0	0	1	22,23303044	217	4,3	2,25	0,6	133	23	ND
0	14,70499658	28	23,5	61,361	1	0	2	0	28,78848346	212	6,9	1,9	0,61	203	34	ND
0	13,49486653	24	26	61,366	1	2	2	0	25,49328911	344	8,9	1,57	0,67	209	26	ND
0	14,6036961	25,4	20,9	61,377	2	2	1	1	26,86221782	275	5,2	1,64	0,59	190	19	ND
0	13,91101985	33,9	29,2	61,38	1	0	0	0	25,73670379	249	6,7	1,28	0,66	134	27	ND
0	13,78234086	48,4	49,7	61,385	1	2	0	1	26,55178541	284	8,1	1,6	0,65	176	79	ND
0	13,54962355	52,8	34	61,396	1	1	0	1	31,76337002	353	7,2	1,55	0,6	190	38	ND
0	13,81245722	18,7	11,3	61,407	3	2	1	1	22,89875871	208	3,7	1,44	0,62	108	49	ND
0	13,53045859	36,3	32,4	61,41	1	2	0	1	25,81771507	131	4,1	3	0,57	111	28	ND
0	14,56262834	35,4	35,9	61,413	2	0	0	1	22,13688428	197	6,7	2,18	0,58	136	25	ND
0	13,82340862	21,1	17,8	61,415	1	2	2	1	24,59761233	224	6,6	1,88	0,69	149	22	ND
2	1,385352498	17,3	12,5	61,424	2	0	2	0	22,04727123	246	12,1	1,67	0,58	160	26	ND
0	14,24503765	28,8	19,9	61,426	1	2	1	1	28,27684074	234	6	1,21	0,67	165	69	ND
2	5,169062286	18,6	15,3	61,454	1	0	1	0	21,19705554	231	6,8	1,06	0,66	152	18	ND
0	13,59069131	28,2	19,2	61,459	1	0	0	0	28,58550852	152	7	1,52	0,64	171	28	ND
0	13,78507871	24,4	22,8	61,462	2	1	1	1	25,53762704	217	7,1	1,22	0,65	214	59	ND
0	13,73853525	26,7	29,3	61,481	1	1	1	1	32,66052649	208	4,9	1,34	0,61	212	26	ND
0	14,24503765	24,5	26,1	61,492	1	0	2	1	28,38420212	153	6,4	0,91	0,52	151	34	ND
0	13,65092402	19	15,4	61,492	1	0	0	1	22,80085901	318	5,6	1,61	0,7	163	20	ND
2	8,815879535	22,9	24	61,495	1	2	2	0	24,84868108	234	6,9	1,3	0,62	159	80	ND
0	13,52772074	24,9	12,7	61,498	2	2	0	1	23,37514063	163	3,5	1,79	0,61	144	23	ND
0	13,72210815	20,8	8,6	61,509	1	3	0	1	23,39094339	185	4,2	2,47	0,6	123	50	ND
0	13,54688569	12	8,6	61,509	1	3	0	1	26,73874413	233	4,7	1,83	0,69	182	39	ND
0	13,72758385	14,4	17,1	61,514	3	0	0	1	24,91273117	260	6,6	1,77	0,72	189	32	ND
0	13,68104038	27,5	18	61,522	1	0	0	1	30,11763115	228	3,5	1,39	0,7	237	76	ND
0	13,54962355	30,1	29,9	61,528	1	1	2	1	18,74140785	218	4,6	2	0,55	145	30	ND
0	13,88090349	48,6	25,1	61,53	1	0	0	1	20,82649286	232	4,2	1,71	0,62	154	24	ND
0	13,73853525	42,3	34,3	61,53	1	3	2	1	32,7842155	316	8,9	1,83	0,63	231	58	ND
0	13,88090349	19,1	18,1	61,536	1	1	2	1	21,73522933	247	5,7	3	0,66	103	22	ND
0	14,30253251	53,9	59	61,552	1	0	2	1	20,20151006	288	6,8	1,53	0,55	164	40	ND
0	14,6201232	44,5	37,3	61,561	1	1	1	1	22,84072605	405	8,1	1,83	0,56	150	39	ND
0	13,76591376	19,1	11,7	61,563	1	2	1	0	20,77722695	200	5	1,46	0,68	182	21	ND
2	13,15263518	28,4	32,7	61,566	1	0	2	0	23,91520008	236	7,5	1,46	0,59	212	21	ND
0	13,61259411	17,4	13,6	61,572	1	2	0	1	21,01333344	271	5,6	1,3	0,75	150	34	ND
0	14,66666667	71,2	85,2	61,577	1	2	2	0	19,93585762	365	9	2,56	0,78	124	23	ND
0	13,49212868	20,7	16	61,588	3	2	2	1	26,10120408	253	5,7	1,77	0,68	196	32	ND
0	14,16290212	17,2	22,6	61,591	2	1	1	0	20,24629696	262	4,9	2,08	0,63	150	41	ND
2	9,062286105	11,4	10,9	61,593	2	2	0	1	24,44045424	228	3,8	2,08	0,66	157	64	ND
0	13,78507871	22,1	13	61,61	2	0	1	1	23,21521403	274	5,3	1,74	0,67	154	20	ND
0	13,51129363	22,2	15,9	61,618	1	1	2	1	18,47131529	116	4,8	2,39	0,53	138	34	ND
0	13,55509925	32,7	14,9	61,626	2	1	0	1	23,84439567	229	5,7	3	0,62	139	26	ND
2	5,919233402	27,5	18,9	61,637	1	0	1	0	24,59345066	282	7,7	1,94	0,67	181	32	ND
0	14,56810404	41,2	30	61,659	1	1	0	0	23,39482399	364	6,8	1,53	0,72	145	21	ND
0	13,91101985	19,2	24,2	61,673	1	0	0	1	33,2089205	173	4,8	1,47	0,59	180	20	ND
0	13,78507871	9,3	23,9	61,673	2	1	2	0	26,07492464	337	6	2,61	0,68	214	19	ND
0	13,95482546	72,9	45	61,676	1	1	2	1	23,20487117	307	9,5	1,26	0,59	190	21	ND
0	14,05338809	26,4	13,6	61,681	1	0	0	1	30,0390625	413	6	0,85	0,61	152	32	ND
0	13,86173854	16,7	14,3	61,689	1	1	0	1	23,14547851	227	4,3	2,77	0,65	99	23	ND
0	13,58795346	27,6	19,1	61,692	2	3	1	0	26,22933329	353	3,6	1,83	0,71	140	51	ND
0	13,61259411	17,3	11,2	61,692	1	1	2	0	26,90516592	173	8,4	2,12	0,63	126	38	ND
0	13,7467488	39,1	25,5	61,697	1	0	1	1	25,99583047	240	4,8	1,22	0,64	195	30	ND
0	13,98767967	34,8	30,1	61,703	1	1	2	1	20,80463728	318	7	1,25	0,59	159	25	ND
0	14,14921287	42,2	40,6	61,711	2	2	1	1	31,01717969	381	10,4	1,62	0,62	204	56	ND
0	13,58247775	24,2	16,4	61,714	1	0	0	1	18,62264514	265	4,5	1,77	0,65	125	21	ND
0	13,5523614	57,8	35	61,714	1	1	0	1	32,91751791	391	5,2	1,15	0,66	191	53	ND
0	13,53593429	18,2	9,7	61,719	2	0	2	1	29,21741741	291	7,4	1,69	0,58	168	28	ND
0	14,20670773	32	19	61,728	2	2	0	1	22,80853626	186	7,3	2,88	0,58	146	49	ND
0	13,53593429	55	26,1	61,728	2	1	2	0	35,84016551	236	5,9	1,65	0,63	158	23	ND
0	14,7816564	23,5	16,1	61,73	2	1	0	1	21,75206259	212	6,1	1,86	0,62	170	44	ND
2	8,525667351	48,9	32,6	61,73	1	2	2	0	24,27013853	405	8,7	1,92	0,58	351	98	ND
0	13,52498289	42,4	29,6	61,73	2	0	0	1	30,63399874	203	4,8	1,53	0,55	147	46	ND
0	14,0862423	26,8	18	61,739	3	2	1	1	25,47363999	211	5,9	1,39	0,64	199	17	ND
0	14,64750171	30,6	18,9	61,747	1	1	2	1	23,77686328	253	3,9	1,42	0,6	202	66	ND
0	13,9137577	22,7	20,5	61,758	1	2	0	1	23,80549899	243	5,6	2,09	0,68	141	24	ND
0	13,99315537	32,1	15,6	61,763	2	3	1	1	22,60199814	192	4,9	1,43	0,58	137	49	ND
0	13,52772074	20,7	15,7	61,763	1	2	0	1	20,29666899	305	3,9	1,86	0,68	163	38	ND
1	12,70362765	21,3	8,6	61,769	2	0	2	0	22,82311182	241	5,2	1,62	0,65	151	25	DEM
0	13,76591376	25,5	32	61,78	2		2	0	26,85707331	265	7,1	1,47	0,66	183	21	ND
0	13,59342916	23,4	33,8	61,78	1	1	2	1	21,36856962	333	6,9	1,37	0,63	156	33	ND
0	14,20670773	31,7	28,1	61,782	1	0	2	1	27,44194806	222	6,5	1,04	0,58	166	37	ND
0	13,86173854	9,3	15	61,788	1	2	2	1	27,07922419	252	4,8	1,42	0,63	143	18	ND
0	13,54414784	25,1	19,4	61,799	2	2	0	1	25,76013812	207	5,6	2,09	0,61	136	87	ND
0	13,88090349	26,3	12,6	61,804	1	2	1	1	23,07108916	250	4,3	1,73	0,68	137	28	ND
0	13,76317591	26,7	12,1	61,807	1	3	0	1	36,97639362	192	8,9	2,36	0,59	155	98	ND
2	7,718001369	28,8	32,7	61,823	1	2	1	1	16,7206435	206	5,4	2,1	0,67	207	31	ND
0	13,60711841	19	12,5	61,823	2	1	0	1	26,00044026	286	4,8	1,55	0,68	142	31	ND
0	13,54414784	14,1	15,8	61,823	2	1	0	1	27,84593318	242	3,2	1,72	0,63	176	21	ND
2	10,11635866	17	10	61,829	1		2	1	24,38181418	245	5,4	1,44	0,59	150	18	ND
0	13,50581793	11,1	8,6	61,829	1	1	0	1	22,288298	203	3,7	1,56	0,57	168	17	ND
2	6,308008214	15,8	21,7	61,832	2	0	2	1	17,9512079	384	5	2,68	0,67	173	46	ND
0	13,78507871	28,3	10,7	61,851	2	0	0	1	24,75320392	289	6,5	1,51	0,61	182	23	ND
2	10,89117043	30,3	13,1	61,856	2	1	0	1	29,30757805	294	8,5	2	0,55	132	20	ND
2	6,475017112	34,5	23,5	61,856	1	3	1	1	35,37577512	212	6,3	1,26	0,58	109	60	ND
0	13,5523614	25,5	15,2	61,856	1	1	0	1	24,04572065	195	4,1	2,63	0,62	135	33	ND
0	13,78507871	29,6	28,2	61,862	2	2	0	1	23,65875566	243	6,7	1,33	0,64	163	51	ND
0	13,70294319	39	45,9	61,862	1	2	1	1	29,23911173	220	6,5	1,43	0,68	186	36	ND
0	13,77960301	19,3	17,7	61,864	1	0	0	1	27,35692425	154	4,9	1,52	0,61	152	30	ND
0	13,74401095	28,8	11,3	61,864	1	2	1	1	30,74937575	237	5,7	1,65	0,67	185	28	ND
0	14,64750171	17,9	17,9	61,87	1	1	0	1	27,48098142	223	7,9	1,4	0,61	181	36	ND
0	14,0698152	41,3	17	61,886	2	2	2	1	22,83636942	256	5,9	1,49	0,62	299	219	ND
0	13,68104038	17,3	26,3	61,889	2	0	0	0	32,4289266	273	5,2	1,61	0,67	163	74	ND
0	13,76317591	19,4	16,7	61,892	1	2	0	1	26,46342984	242	6,1	1,82	0,66	159	27	ND
0	13,76043806	45,6	19,6	61,895	1	0	0	1	18,18028785	229	6	2,58	0,58	167	24	ND
0	13,77960301	22,4	21,1	61,897	2	2	2	0	20,72968491	288	3,6	2,05	0,67	170	23	ND
0	13,55509925	13,6	18,5	61,897	1	1	0	1	24,18920243	289	4,3	1,98	0,69	164	16	ND
0	14,63928816	24,5	20,4	61,9	1	2	1	1	35,02955887	286	6,5	1,4	0,62	184	29	ND
0	14,16290212	9,3	14,8	61,911	1	1	0	1	23,40596397	192	4,8	2,01	0,58	136	31	ND
0	13,81245722	17,4	12,6	61,916	1	2	2	1	24,66190641	217	3,2	2,4	0,69	75	30	ND
0	13,74401095	9,7	13,7	61,919	1	0	0	0	21,42782115	169	4,3	2,06	0,68	123	15	ND
2	9,144421629	19,6	13,9	61,933	1	0	2	1	23,68902858	259	6	2,55	0,6	177	25	ND
0	13,51129363	9,3	15,1	61,938	1	1	0	0	24,78107599	232	5,6	1,5	0,62	199	27	ND
0	13,49760438	16,1	13,3	61,941	2	1	0	1	20,6669197	318	4,5	2,33	0,65	103	24	ND
0	13,5687885	34,7	19,4	61,941	3	0	0	1	30,9787431	270	7,1	0,9	0,62	179	38	ND
0	13,56605065	20,3	8,6	61,944	1	1	0	1	24,46710831	213	4,6	1,47	0,58	127	21	ND
0	13,65092402	14,9	8,6	61,947	1	0	0	0	29,37152325	217	5,3	1,43	0,73	184	26	ND
0	13,9137577	20	25,6	61,949	1	3	2	0	18,92103269	229	6,4	1,94	0,64	142	39	ND
0	14,05065024	16,9	10	61,958	1	1	0	0	18,63586847	246	4,1	1,7	0,6	141	31	ND
0	13,83709788	31,5	14,4	61,969	1	0	2	1	27,11512643	304	15,6	2,21	0,56	174	50	ND
0	13,70568104	15,1	18,3	61,979	1	2	0	1	26,74553636	325	5,2	1,83	0,61	161	36	ND
2	10,67488022	19	12,2	61,988	1	3	1	0	23,54375819	189	6,5	2,03	0,72	176	34	ND
0	13,83436003	13,8	23,7	61,999	1	1	0	1	28,96836128	209	5,3	1,75	0,65	164	35	ND
0	14,07255305	12	13,4	62,004	1	0	0	1	25,62446241	344	5,6	1,98	0,61	154	39	ND
0	13,97125257	28,6	26,1	62,007	2	0	0	1	23,80787086	164	3,6	1,45	0,61	147	31	ND
0	14,60643395	38,1	20	62,01	2	0	0	1	25,76942603	190	4	1,69	0,58	91	24	ND
0	14,14373717	57,6	37,3	62,018	2	0	0	1	43,55452463	257	6,5	1,49	0,57	152	28	ND
0	13,68377823	51,9	32,1	62,021	1	0	0	1	22,24072299	220	5,1	2,31	0,62	250	58	ND
0	14,091718	38,5	28,3	62,04	1	0	1	1	28,02784807	275	5,4	0,86	0,56	138	23	ND
0	14,25598905	22,8	18,1	62,042	1	2	2	1	25,12945711	361	6,1	2,37	0,62	214	31	ND
0	14,52977413	27,3	24,5	62,059	1	1	0	1	32,75878186	261	5,3	1,59	0,65	202	27	ND
0	14,74332649	14,6	15,3	62,062	2	2	2	1	22,03757481	337	7,2	1,8	0,63	163	20	ND
0	13,79603012	32,3	14,4	62,064	2	2	0	1	25,02933374	247	3,4	1,78	0,67	167	40	ND
2	12,94182067	30,4	36,6	62,067	1	0	1	1	30,82974009	192	5	1,81	0,6	189	30	ND
0	13,72210815	27,2	30,7	62,075	1	0	2	0	19,15766495	273	7,4	1,66	0,58	131	31	ND
0	13,70294319	23,3	17,2	62,075	3	1	1	1	22,92822266	218	3,8	1,75	0,59	188	65	ND
2	7,550992471	29,2	16,9	62,075	1	0	1	0	46,6437183	187	5,2	0,99	0,63	249	56	ND
0	14,12457221	16,8	18,3	62,084	1	1	2	0	22,41776912	300	7,4	1,67	0,65	121	35	ND
0	13,60711841	19,7	11,4	62,097	1	3	0	1	21,85699583	200	3,9	1,8	0,61	120	23	ND
0	14,091718	15,2	23,1	62,1	1	0	0	1	22,28595826	203	2,9	2,41	0,63	219	15	ND
0	14,08898015	19	16	62,103	3	0	0	1	30,62853825	219	5,8	1,42	0,53	147	19	ND
0	13,50855578	21,7	15	62,111	1	1	0	0	24,40180319	224	8,1		0,56	212	306	ND
0	13,50855578	21,7	18,8	62,119	1	1	0	1	23,44687029	188	6,3	1,27	0,61	168	26	ND
0	13,79603012	27,2	30,9	62,119	1	0	2	1	25,49978644	242	6,8	2,5	0,66	220	333	ND
0	13,58521561	12,1	8,6	62,122	1	1	0	1	30,69498833	196	5,2	0,96	0,63	176	22	ND
2	7,348391513	15,7	26,4	62,125	1	2	2	0	19,45850718	371	9,4	2,58	0,66	112	46	ND
0	13,75770021	21	34,7	62,127	1	0	2	1	25,24028717	229	7,7	1,7	0,65	152	29	ND
0	13,51403149	9,3	8,6	62,144	1	0	1	1	23,26996677	271	4,2	1,55	0,62	142	30	ND
0	13,68104038	27,5	22,3	62,146	1	0	1	1	25,72142096	185	6	1,54	0,63	166	78	ND
0	13,50581793	30,4	25,9	62,152	1	2	2	1	23,32409571	247	4,7	1,68	0,62	189	37	ND
0	13,81793292	25,5	19,9	62,157	1	0	0	1	21,03875399	272	6,4	1,3	0,59	125	25	ND
0	13,50855578	33,1	17,3	62,163	1	2	0	1	20,23319616	251	3,6	1,55	0,57	154	36	ND
0	13,77412731	24,8	16,3	62,168	1	3	2	0	26,95814136	274	8,1	1,9	0,75	159	22	ND
0	14,06707734	24,9	16,6	62,177	1	0	1	1	26,87795472	295	7,7	2,38	0,57	209	31	ND
0	13,58795346	32,6	23,1	62,182	2	1	2	1	25,15335057	444	7,3	2,37	0,67	154	38	ND
0	14,06433949	11,5	20,5	62,188	1	0	2	0	28	226	5,3	1,65	0,51	179	20	ND
1	11,17864476	32,8	13,9	62,196	2	2	1	1	25,80140821	316	5,9	1,99	0,67	167	46	DEM
0	13,79603012	34,7	20,2	62,198	1	2	0	1	20,92114549	209	5,4	1,83	0,63	130	17	ND
2	12,43258042	30,7	23,9	62,198	2	1	2	1	25,81231205	233	5,9	1,41	0,62	139	20	ND
2	7,23340178	15,8	16,8	62,201	1	2	2	1	23,56194346	166	4,5	0,95	0,64	141	23	ND
0	13,64544832	24,5	25,5	62,201	2	0	2	1	35,09772949	384	6,6	0,94	0,6	188	35	ND
0	14,091718	13,9	16,5	62,204	1	3	2	1	22,22675813	224	4,6	1,36	0,63	128	19	ND
2	5,993155373	18,2	8,6	62,204	1	0	0	1	20,8456944	234	5,5	1,69	0,76	127	19	ND
0	13,7357974	36,6	14,9	62,218	1	1	0	1	22,57547003	207	4,8	2,43	0,73	185	22	ND
0	13,5687885	16,4	17,7	62,226	1	3	0	1	21,18574376	198	5,8	1,62	0,67	81	27	ND
0	14,64750171	25,8	26,3	62,237	1	1	0	1	26,83968148	255	4,8	2	0,68	162	26	ND
0	13,5687885	38,8	17,7	62,237	1	2	0	0	26,70253337	264	5,8	1,33	0,7	126	25	ND
0	14,64202601	27,2	21,2	62,24	1	1	0	1	25,70009644	259	4,9	1,34	0,61	197	44	ND
0	13,52498289	9,3	9,8	62,248	3	0	1	1	21,51241907	199	3,5	1,63	0,62	153	18	ND
0	13,83983573	29,5	31,7	62,251	1	0	0	1	30,39203623	301	5	1,38	0,63	140	38	ND
0	13,5687885	15,7	11	62,261	2	2	0	1	22,99228469	265	4,4	1,86	0,68	107	24	ND
0	13,52772074	15,7	8,8	62,264	3	1	0	0	25,79155732	234	5,5	1,09	0,65	276	53	ND
0	14,67761807	22,3	11,3	62,283	1	1	2	1	23,57452448	176	5,8	1,79	0,54	150	20	ND
0	13,86173854	82,2	39,5	62,283	1	1	1	0	32,83100527	213	6	1,34	0,65	182	61	ND
0	14,10814511	19,4	18,5	62,289	2	0	2	1	29,75957397	218	7,5	0,92	0,71	154	31	ND
0	13,85626283	14,9	14,2	62,3	1	1	0	1	22,95235323	252	3,5	1,69	0,66	152	23	ND
0	13,52498289	10,8	12,6	62,313	1	0	2	1	24,64570846	195	6,4	1,53	0,62	212	29	ND
0	13,87542779	20,2	20,4	62,319	3	2	0	1	22,40142569	206	4,3	2,43	0,68	195	165	ND
1	2,732375086	13,5	12,5	62,327	1	2	1	1	23,77151927	214	3,7	1,6	0,66	197	26	AD
0	13,53045859	20,3	25,7	62,33	3	0	2	1	23,84828117	251	8,1	1,61	0,65	150	27	ND
0	13,77960301	50,9	19,3	62,33	1	2	0	1	28,11167883	222	6,7	1,39	0,69	180	33	ND
0	14,08898015	20,9	17	62,333	1	2	0	1	24,67044608	201	4,3	2,15	0,57	99	20	ND
0	14,62833676	12	11,1	62,333	1	3	1	1	26,34555441	249	5,7	1,78	0,63	236	87	ND
0	14,58453114	47,8	41	62,341	1	0	0	1	25,40791842	214	5,4	1,82	0,55	166	15	ND
0	14,62833676	28,1	10,7	62,344	1	0	2	0	27,20365388	269	4,6	1,35	0,63	198	24	ND
0	14,41478439	37,8	33,1	62,349	2	2	0	1	25,91512523	222	3,7	1,84	0,58	139	25	ND
0	14,05338809	23,3	21,3	62,36	1	1	0	1	23,05824395	173	4,7	1,48	0,61	139	28	ND
0	14,05338809	25,6	24,9	62,368	1	2	1	0	28,60061718	275	4,7	2,36	0,56	140	20	ND
0	13,49486653	23,3	24,7	62,371	1	0	0	1	28,3984375	208	3,9	1,89	0,67	114	25	ND
0	13,59342916	68,6	51,6	62,371	1	0	1	1	31,53374162	321	6,4	0,86	0,66	173	26	ND
0	13,87268994	59,7	43,3	62,379	1	0	2	0	33,88215437	281	7,9	1,26	0,6	237	22	ND
0	14,69952088	76,8	28	62,385	1	0	0	0	25,43949003	231	5,5	1,5	0,58	185	60	ND
0	14,06707734	22,2	29,6	62,393	1	0	1	1	26,16172867	222	5,6	1,11	0,62	212	17	ND
0	13,91101985	30,2	42,9	62,401	1	0	0	0	26,93191612	273	5,9	1,41	0,57	216	29	ND
2	12,678987	31,2	11,3	62,404	1	0	0	0	32,77472551	190	5,2	1,37	0,65	170	24	ND
0	13,72758385	27,8	17,4	62,407	2	0	0	1	26,18205792	301	5,6	1,49	0,64	166	121	ND
0	14,58453114	19,5	28,2	62,409	2	2	0	1	25,14754261	265	7,4	2,57	0,65	169	26	ND
0	13,74401095	21,9	18,6	62,412	1	0	0	1	24,42932729	275	5,3	1,43	0,65	138	22	ND
0	13,81793292	80,1	32,6	62,415	1	1	1	0	23,2246038	294	7,7	1,44	0,55	178	33	ND
0	13,67008898	20,7	10,9	62,418	1	1	1	1	26,6047922	178	3,3	1,6	0,7	153	19	ND
0	14,06433949	38,8	18,8	62,42	1	1	0	1	38,73494814	353	4,8	1,19	0,58	173	41	ND
0	14,20670773	22,9	20,8	62,423	2	2	1	1	25,89551687	288	4,9	1,82	0,55	138	68	ND
0	13,53593429	12,5	13,3	62,428	2	1	0	0	18,35997511	293	3,4	3,28	0,76	179	47	ND
0	13,91649555	16,3	13,6	62,439	1	2	1	1	28,86105372	222	4,3	0,91	0,64	131	27	ND
0	14,62833676	16,6	13,2	62,442	1	1	1	1	22,58016233	183	4,5	1,82	0,62	157	14	ND
0	14,14647502	40,1	23,8	62,448	1	0	0	1	33,64544973	199	5,2	0,96	0,62	164	133	ND
0	13,85900068	40,5	30,8	62,448	2	0	0	1	22,4040011	255	4,8	1,54	0,6	144	47	ND
0	13,94934976	13,1	13,8	62,456	2	0	0	0	22,89743795	133	3,2	2	0,52	133	21	ND
0	14,74058864	56,7	17,3	62,459	2	3	0	1	29,79037468	146	3,9	1,65	0,58	188	28	ND
0	13,5687885	28,2	14,9	62,467	1	1	0	1	24,91847838	302	6	1,55	0,62	161	22	ND
0	14,68309377	25,9	17,7	62,489	1	0	2	1	28,23590899	165	4,7	1,72	0,56	156	19	ND
0	14,0698152	36,2	20,5	62,489	2	3	2	0	27,96261699	260	8,3	1,04	0,61	163	72	ND
0	14,05065024	25,1	28,3	62,491	1	2	0	1	24,70729455	176	5	1,6	0,56	122	23	ND
0	13,73853525	23,2	10,7	62,497	2	3	1	1	23,95814791	198	4,9	1,69	0,76	168	27	ND
0	13,7412731	43,1	33,2	62,5	2	3	1	1	32,8283091	195	5,6	2	0,66	192	28	ND
0	13,51403149	19,7	33	62,5	2	2	0	1	22,01495449	153	5,4	1,09	0,69	166	33	ND
0	13,68377823	23	12,2	62,5	1	2	1	1	25,85183184	250	5,6	2,16	0,73	205	36	ND
0	14,33538672	17,5	26,5	62,505	2	0	0	1	26,2624279	228	4,7	1,3	0,58	182	26	ND
0	13,83983573	37	57,2	62,508	1	0	0	1	38,2731013	306	8,1	1,78	0,62	142	31	ND
0	14,56810404	23,9	15	62,513	1	0	0	1	33,68969898	244	3,9	1,44	0,57	322	162	ND
0	14,62833676	22,7	19,5	62,522	1	0	1	0	27,49358797	218	5,4	1,51	0,6	136	18	ND
0	13,85626283	33,2	15	62,53	1	1	1	1	25,72834316	246	4,9	1,65	0,66	172	21	ND
0	13,59342916	20,4	17,1	62,535	3	2	1	1	18,45445536	197	3,7	2,07	0,67	116	29	ND
0	14,65845311	36,8	52	62,541	2	0	2	0	25,28349978	292	9,1	1,64	0,59	185	29	ND
0	13,77960301	22,9	27	62,549	2	2	0	1	28,36863653	227	3,9	1,84	0,64	180	26	ND
0	14,60095825	23,9	21,9	62,552	1	3	0	1	29,12474079	287	6,1	1,58	0,64	237	63	ND
0	13,77960301	42	36,5	62,552	1	0	0	0	31,10808082	164	8,5	1,44	0,73	227	43	ND
0	13,56605065	32,7	13,9	62,552	2	2	0	1	31,66528429	235	7,5	1,17	0,62	317	47	ND
0	13,54962355	9,3	8,6	62,554	1	1	0	1	24,047759	191	3,8	1,77	0,59	173	24	ND
0	13,68377823	14,1	28,9	62,563	1	0	0	1	21,26678327	258	5,5	1,14	0,49	226	22	ND
0	13,79603012	17,9	8,8	62,565	1	0	0	1	22,75693918	244	5,4	1,78	0,69	285	63	ND
0	13,76043806	21,2	10,6	62,576	1	2	0	1	21,56973284	258	5,3	1,65	0,58	135	19	ND
0	13,87542779	19,4	14,6	62,587	1	0	0	1	32,80568046	202	5,5	1,49	0,65	166	32	ND
0	13,58795346	21,3	20,7	62,604	1	1	1	1	22,71577118	146	4,9	1,4	0,58	129	32	ND
0	13,49760438	36	14,6	62,604	3	2	0	1	21,92981707	193	5,4	1,57	0,59	103	25	ND
1	10,87748118	15,7	24,6	62,617	1	3	2	1	27,50937297	158	5,3	2,19	0,62	202	24	DEM
0	13,69746749	9,8	26,3	62,62	2	0	0	1	23,4362012	259	4,7	1,34	0,68	180	27	ND
2	7,416837782	42,5	18,6	62,626	2	3	0	0	32,53539276	244	7,9	1,01	0,66	259	32	ND
0	14,02600958	32,2	41,9	62,634	1	3	2	0	26,74919643	332	13,6	1,54	0,51	162	120	ND
0	13,85352498	55,3	38,1	62,637	3	2	0	1	30,31647828	330	6,4	1,15	0,65	188	86	ND
0	13,59342916	27,5	22,5	62,639	2	2	0	1	27,12905146	322	6	1,99	0,69	198	17	ND
0	13,95208761	32,6	27	62,642	2	1	0	0	28,52948925	216	6	1,84	0,65	209	41	ND
0	13,85626283	16,8	22,1	62,648	3	0	0	1	21,13820406	242	4,9	1,39	0,59	120	22	ND
0	13,5523614	12,5	8,6	62,648	1	2	2	1	26,15097762	167	3,8		0,65	166	37	ND
0	14,52977413	24,7	12,3	62,65	1	1	0	1	27,59516273	256	4,9	1,56	0,58	165	32	ND
0	14,10814511	12,6	21,1	62,653	1	0	0	0	33,49421332	163	5	1,41	0,56	236	52	ND
0	13,97672827	28,9	23,6	62,653	1	0	2	0	25,60368456	279	13	1,47	0,64	137	24	ND
0	13,81793292	23,4	32	62,656	1	1	1	1	24,76780186	235	5	1,62	0,58	78	45	ND
0	13,56605065	45,8	25,5	62,656	1	0	0	1	28,82161441	248	4,4	1,17	0,63	197	99	ND
0	14,18754278	19,1	14,9	62,672	2	1	0	1	24,6936263	218	4,5	2,35	0,59	170	30	ND
0	13,48939083	28	20,3	62,675	2	0	2	0	21,60550354	207	4,6	2,09	0,59	221	36	ND
0	14,64476386	23,1	13,4	62,678	1	1	2	1	24,80934636	212	5,5	1,94	0,66	197	17	ND
0	13,51403149	29	20,1	62,68	2	0	0	1	20,44570871	197	4,8	1,74	0,68	152	19	ND
0	13,51403149	26	18,3	62,689	3	0	2	1	26,37798031	206	3,8	1,59	0,59	137	22	ND
0	14,13004791	16,6	15,6	62,697	1	1	2	1	22,83613091	177	5,5	1,66	0,61	161	21	ND
0	14,14921287	24,5	25,7	62,705	3	0	0	0	31,24995129	286	5,3	1,95	0,61	171	41	ND
2	10,03696099	26,2	16	62,71	1	0	1	0	25,79286562	262	12,9	1,68	0,6	188	106	ND
0	14,13004791	42,9	25,1	62,713	1	2	2	0	21,85053349	282	8,1	2,25	0,62	161	19	ND
0	13,79876797	29,4	18,9	62,73	1	3	0	0	25,67759734	275	8	1,96	0,74	227	92	ND
0	14,14373717	19,6	14,1	62,738	2	2	1	1	23,22934514	258	5,1	2,79	0,67	188	31	ND
0	14,66392882	26,1	13,9	62,746	1	2	0	1	24,67869596	165	4,3	1,85	0,6	140	25	ND
0	14,69952088	31	14,4	62,754	3	3	0	0	33,17065449	224	5,7	1,56	0,66	198	27	ND
0	13,76591376	33,1	32,8	62,754	1	3	1	1	30,44952662	212	4,2	1,85	0,76	137	58	ND
0	13,63175907	27,3	19,4	62,768	1	1	1	1	25,31542862	276	5,5	2,04	0,73	159	27	ND
0	13,98767967	9,3	13,6	62,779	1	2	2	0	22,66403809	359	5,7	2,05	0,54	215	40	ND
0	14,10540726	15,3	10,3	62,782	1	1	0	1	23,75820255	160	3,5	1,97	0,58	124	21	ND
0	13,70020534	24,7	14,3	62,782	3	0	0	1	32,90089285	388	5,3	1,61	0,69	123	86	ND
0	13,67008898	11	16,2	62,79	3	2	2	1	23,00241287	276	8,9	1,65	0,6	111	24	ND
0	13,9301848	17,4	17,6	62,793	2	0	0	1	28,16663856	278	5,3	2,08	0,58	170	21	ND
0	14,6201232	38,9	15	62,798	1	2	2	1	24,37505742	275	5,5	1,39	0,6	222	88	ND
0	14,0698152	42,9	32,1	62,801	1	0	2	1	33,19345231	324	9,1	1,7	0,6	103	23	ND
0	14,46680356	29,8	39	62,815	1	0	2	1	35,76102425	168	5,4	1,15	0,59	153	36	ND
0	13,56605065	32,5	15,3	62,834	1	1	0	1	23,66330294	123	3,7	1,74	0,61	166	30	ND
0	13,91649555	30,1	29,3	62,839	1	0	0	1	22,32273377	172	4,7	1,88	0,56	148	22	ND
2	13,23203285	20,4	10,9	62,842	1	0	0	0	31,53340608	176	4,1	1,83	0,6	175	20	ND
1	14,2642026	23,2	8,6	62,845	2	2	2	1	27,45152758	207	7,8	1,73	0,58	157	86	DEM
0	14,02600958	53,1	67,9	62,845	1	0	2	1	24,40125867	276	7,4	1,25	0,54	124	34	ND
0	14,16563997	50,1	48,9	62,847	1	1	1	1	25,56077185	220	7	1,54	0,7	162	27	ND
0	13,59342916	32,7	25,3	62,853	1	2	2	1	23,22543185	253	6,4	2,08	0,68	176	27	ND
0	14,24229979	43,9	63,1	62,861	1	2	0	1	23,84089769	203	5,1	1,95	0,62	140	24	ND
0	13,49486653	29,7	45,9	62,869	2	0	2	0	28,86145707	240	4,6	1,04	0,57	178	22	ND
2	1,500342231	29,7	28,4	62,875	1	2	1	1	36,92837309	203	4,1	1,43	0,7	170	87	ND
0	14,14647502	20,2	20,3	62,877	2	0	0	0	33,92584173	269	5,7	1,37	0,58	194	22	ND
0	14,54346338	23	14,7	62,883	1	3	0	1	20,81854811	291	3,7	2,1	0,65	156	31	ND
0	13,54414784	20,6	9,6	62,886	2	2	0	1	27,42389592	229	3,8	2,33	0,71	166	70	ND
0	14,1026694	13,2	13	62,913	2	0	2	1	21,03057269	269	4,6	1,8	0,61	151	21	ND
0	14,64476386	46,1	18,9	62,924	1	2	2	1	27,8976563	291	9,3	1,34	0,6	228	73	ND
0	14,6091718	33	17,6	62,935	1	0	0	1	24,86465201	241	4,6	1,62	0,66	173	21	ND
0	14,35728953	30,2	24,7	62,935	2	1	1	0	29,60428449	249	5,1	1,48	0,57	177	56	ND
0	13,48939083	30,6	27	62,938	1	0	0	0	27,36662293	271	5,4	1,76	0,61	222	34	ND
0	14,71868583	32,9	18,6	62,943	1	1	2	1	21,47762747	294	7	1,33	0,6	148	15	ND
0	13,70294319	61,5	19,7	62,943	2	1	1	1	25,86395705	224	5,9	2,21	0,73	227	53	ND
0	13,58521561	74,2	29,7	62,943	1	0	0	1	22,80859262	330	7,9	2,19	0,73	238	29	ND
1	13,73853525	28,4	16,1	62,949	1	0	0	1	22,23951963	271	3,3	1,75	0,65	148	24	AD
0	13,51676934	18,4	13	62,957	1	1	2	1	28,92130249	198	5,6	1,99	0,57	181	28	ND
0	13,82340862	20,8	13	62,962	1	2	0	1	23,19049705	209	4,1	1,83	0,58	186	50	ND
0	13,73853525	38	8,6	62,968	1	0	2	1	22,28040612	143	7,1	1,87	0,72	181	37	ND
0	13,53045859	43,7	26,6	62,973	2	0	2	0	38,37633806	214	6,7	1,22	0,66	145	34	ND
2	9,07871321	54,6	32,2	62,976	1	1	2	1	24,07940664	132	6	2,39	0,63	235	125	ND
0	13,91649555	16,3	12,9	62,99	3	0	0	0	24,85907356	248	5,7	1,97	0,67	219	21	ND
0	13,61259411	27,5	22,1	62,99	1	2	0	1	26,50201039	305	5,2	2,03	0,65	147	18	ND
0	13,83436003	20,2	27,5	62,992	1	0	2	0	34,3211692	228	6,4	1	0,68	142	35	ND
0	13,82067077	33	10,2	62,995	1	2	1	1	23,96530018	261	3,5	1,86	0,74	142	58	ND
1	2,464065708	26,7	23,4	62,998	1	1	1	1	23,08833539	323	6,5	0,93	0,66	114	50	DEM
0	13,58795346	21,9	15	62,998	2	1	1	1	25,34817876	337	5,2	1,7	0,61	194	98	ND
0	14,64476386	22,3	13,4	63,006	2	1	0	1	34,74823311	206	3,6	1,52	0,63	169	27	ND
0	13,99315537	25,9	21	63,009	1	0	1	1	22,24899484	215	4,7	2,08	0,58	194	18	ND
0	14,10540726	15,3	22,7	63,012	2	0	0	0	27,67774794	222	5,5	1,74	0,6	141	22	ND
0	13,66735113	18,4	11,3	63,012	1	0	0	1	27,08224969	213	4,1	2,17	0,62	131	19	ND
2	7,679671458	24,8	12,3	63,012	1	0	2	1	19,16576388	232	6,5	2,44	0,67	160	37	ND
0	13,50581793	22,7	34,5	63,02	1	2	0	1	28,55655863	185	6,6	1,05	0,61	140	44	ND
2	10,12457221	27,2	19,7	63,02	1	0	0	1	24,75564813	158	4,7	1,81	0,61	198	21	ND
0	13,91649555	40,9	16,4	63,023	1	0	0	1	25,2681173	384	6,4	2,44	0,61	138	19	ND
0	13,68104038	30,2	13,5	63,036	1	1	0	1	30,59970925	248	5,7	1,42	0,61	166	23	ND
0	14,12457221	27	16	63,044	2	0	0	1	23,45010578	194	4,3	1,29	0,53	115	21	ND
0	13,51676934	27,2	11,8	63,05	1	2	1	0	25,09404649	244	10,9	1,9	0,64	194	24	ND
0	13,97125257	65	26,2	63,05	2	0	1	0	32,1477755	172	4,3	1,23	0,57	173	24	ND
0	13,79876797	28,1	9,9	63,058	1	0	2	0	30,68236332	200	8,4	1,45	0,63	218	49	ND
0	14,17932923	26,5	29,2	63,061	1	0	2	0	25,14798376	272	8,4	1,5	0,52	106	25	ND
0	14,14921287	15,4	23,8	63,075	1	3	1	1	22,18720137	175	4,5	1,82	0,52	86	35	ND
0	14,6091718	23,5	8,6	63,077	2	2	1	1	19,20174796	318	5,4	1,72	0,54	152	17	ND
0	14,12731006	13,8	16,3	63,08	1	3	0	1	21,40022676	231	5,2	2,33	0,62	116	41	ND
0	14,14647502	24,6	17,1	63,086	2	0	0	1	21,79079627	256	5	1,99	0,58	124	20	ND
0	13,58521561	30,2	14,9	63,088	2	1	0	1	29,63368385	316	4,4	1,41	0,67	200	35	ND
0	14,60643395	37,4	24,3	63,091	1	0	0	1	25,30841333	217	4,8	2,25	0,58	222	17	ND
0	14,20123203	19,2	31,2	63,099	1	2	2	0	21,59136259	171	6,3	1,71	0,55	117	24	ND
0	13,61259411	19,1	16,9	63,105	1	2	1	1	25,25639292	235	4,9	2,4	0,64	155	28	ND
0	14,18480493	67,7	19,2	63,107	2	2	0	1	24,06820535	197	5,5	2,34	0,6	162	88	ND
0	14,10540726	25	19,6	63,11	1	0	1	1	25,76045106	231	4,3	1,45	0,62	204	38	ND
0	13,79876797	12,3	14,5	63,11	3	1	1	1	22,02847112	187	5,1	1,41	0,58	112	26	ND
0	14,14099932	45,1	24,3	63,116	1	0	1	1	27,75018268	92	4,3	1,39	0,6	129	44	ND
0	13,78507871	22,8	20,4	63,124	1	2	1	1	25,6983738	261	5,5	1,41	0,58	196	48	ND
0	13,63175907	56,4	15,4	63,129	1	3	1	1	28,75717731	348	4,3	1,89	0,7	135	37	ND
0	13,68104038	16,3	16,8	63,129	1	2	0	1	30,86343737	165	3,6	1,69	0,6	165	30	ND
0	13,54688569	27,6	8,6	63,132	1	2	1	1	19,71504459	289	5,8		0,63	142	32	ND
0	13,95482546	23	24,2	63,138	1	2	0	1	19,84958747	171	3,8	2,22	0,64	187	18	ND
0	13,9137577	33,4	17,8	63,138	1	0	0	1	35,80320356	332	5,5	1,39	0,66	192	34	ND
0	13,53319644	28,3	27,6	63,143	1	0	1	1	32,51859354	261	6,5	1,57	0,66	138	33	ND
0	13,50855578	13,7	8,6	63,149	1	2	0	1	20,24233472	210	5,4		0,56	147	20	ND
0	13,82340862	56,6	19,6	63,151	1	1	0	1	32,03146168	265	5,3		0,68	290	30	ND
2	2,094455852	19,5	14,8	63,151	1	2	2	0	22,24103364	294	7,7	1,81	0,58	114	38	ND
0	13,72210815	25,7	19,2	63,151	1	0	1	1	25,92329545	214	3,3	2,15	0,68	195	28	ND
0	14,6091718	20,2	23,2	63,157	2	3	2	1	24,5616546	282	8,6	2,1	0,61	132	34	ND
0	14,14647502	34,7	21,1	63,157	2	0	2	1	24,14541549	228	6,5	1,22	0,6	170	47	ND
0	13,52772074	9,5	15,7	63,165	1	1	0	0	24,79737436	238	7	1,39	0,54	113	18	ND
0	14,03422313	14,2	11,5	63,168	1	3	1	1	26,38205464	173	5	2,28	0,62	136	35	ND
0	13,50855578	34,6	30,6	63,179	2	3	2	1	26,70576222	310	5,1	1,73	0,53	192	19	ND
0	13,51403149	20,1	17	63,19	1	0	0	0	33,15159157	285	5,3	1,26	0,66	196	25	ND
0	14,48596851	22	17,6	63,198	1	0	0	0	26,46397025	269	3	1,67	0,54	198	21	ND
0	13,85352498	25,3	30,6	63,198	1	0	0	1	25,12945711	231	3,8	1,63	0,68	91	20	ND
0	13,87268994	20,9	12,7	63,201	1	2	2	1	23,53569658	217	6,6	2,44	0,64	149	95	ND
0	13,75770021	26,3	11	63,201	1	2	1	1	22,70906111	275	5,9	1,92	0,69	73	26	ND
2	1,880903491	30,9	19,7	63,203	1	0	1	1	26,19816224	240	5,7	2,18	0,61	166	28	ND
0	13,85900068	32,1	26,4	63,209	1	0	0	1	26,00478065	287	5,3	1,06	0,61	150	37	ND
0	13,54414784	32,6	18,1	63,209	2	2	0	1	21,67481847	266	5,2	1,77	0,68	185	88	ND
0	13,9301848	89,5	35	63,214	1	1	2	1	29,52908732	257	11,7	1,47	0,6	229	30	ND
0	14,56536619	17,5	20,4	63,217	2	2	2	1	19,60059172	193	5,9	2	0,56	100	24	ND
0	13,68377823	25,5	16,2	63,22	1	0	0	1	26,52445834	205	4,3	1,34	0,65	207	66	ND
0	14,66392882	25,4	11	63,225	3	3	1	1	22,91818659	328	5,9	1,56	0,6	107	51	ND
0	13,78507871	39,7	21,7	63,231	1	1	2	1	23,01553284	342	6,9	1,93	0,74	207	85	ND
0	13,7467488	23,8	11,8	63,239	1	0	0	1	27,50911214	253	6,3	1,56	0,65	135	25	ND
2	7,958932238	31,8	16,5	63,242	1	2	2	1	26,10348166	291	9,9		0,65	125	41	ND
0	14,60643395	22,6	9,6	63,247	2	0	2	0	26,45940758	218	4,2	1,96	0,63	221	17	ND
0	14,62833676	52,2	24,8	63,255	3	0	2	0	35,11670503	318	6,7	2,15	0,61	150	19	ND
1	13,44010951	24	17,7	63,255	2	2	0	1	30,32855805	257	5,3	1,75	0,55	132	21	DEM
0	14,19849418	22,9	17,2	63,258	2	0	0	1	24,60625695	300	5,3	2,19	0,66	168	23	ND
0	14,08350445	19,4	30,4	63,264	1	0	2	1	18,92616491	249	4,9	2,31	0,59	142	23	ND
0	13,97672827	27,2	12	63,264	2	0	0	0	28,84495317	224	4,2	2,43	0,6	126	22	ND
1	13,87816564	20,7	17	63,272	1	0	0	0	31,35088104	190	4,2	1,25	0,64	169	21	DEM
0	13,83709788	21,9	23	63,274	1	1	2	1	20,42456255	311	7,4	1,29	0,68	135	48	ND
1	12,45174538	32,9	21,7	63,283	2	2	0	1	29,76443253	261	4,9	1,32	0,63	146	41	DEM
0	14,73785079	20,5	8,6	63,291	1	0	0	0	27,26044477	288	6,7	1,94	0,64	129	24	ND
0	13,78507871	48	33,5	63,294	3	3	0	1	23,39848633	384	6	1,63	0,57	170	38	ND
0	13,68377823	42,7	32,7	63,296	1	1	1	1	27,21071866	242	5,5	0,99	0,74	310	108	ND
0	13,53319644	14,4	8,6	63,307	1	2	0	1	27,85545687	261	4,6		0,57	115	27	ND
2	7,011635866	31,1	23,1	63,335	1	0	0	1	23,45288483	337	6,9	1,64	0,63	193	38	ND
0	14,02874743	23,8	26,2	63,34	1	2	0	0	25,31155034	216	3,6	1,58	0,62	162	59	ND
0	14,73511294	20,1	13,7	63,343	1	1	0	1	28,68762621	197	3,9	1,44	0,62	138	17	ND
0	14,10540726	9,3	9,9	63,365	2	2	2	1	20,96457625	318	7,1	2,09	0,6	185	150	ND
0	14,05065024	52,6	28,6	63,368	1	0	1	1	33,15369327	305	5,9	1,42	0,59	183	48	ND
0	13,96577687	15,2	14,4	63,368	1	1	0	1	26,03303013	228	5,6	1,59	0,67	154	18	ND
1	11,91238877	28	23,1	63,368	1	1	0	1	23,23419184	316	5,2	1,84	0,6	146	19	AD
0	14,02874743	20,6	20,7	63,379	1	2	1	1	27,34982551	208	4,6	1,74	0,65	95	27	ND
0	13,84257358	29,6	20,3	63,387	1	2	0	0	22,93010828	217	5,9	1,84	0,63	82	35	ND
0	13,80424367	19,7	21,3	63,392	2	0	1	1	26,62078241	289	3,3	2,09	0,71	216	22	ND
2	11,23613963	67,6	28,5	63,4	2	1	0	1	31,71060091	264	7,8	1,35	0,65	172	42	ND
1	14,41752225	43,9	14,7	63,403	1	0	0	0	28,83964546	241	7	1,89	0,68	214	70	DEM
0	14,04791239	33,2	37,4	63,403	1	2	1	1	27,07775333	183	7,1	1,71	0,54	247	75	ND
0	13,51129363	27	17,9	63,406	2	2	0	1	23,51659865	172	5	1,48	0,54	154	24	ND
0	14,73511294	31,9	28,6	63,411	2	1	0	1	24,35390274	237	7,5	1,87	0,59	241	17	ND
0	14,14647502	24,3	15	63,411	1	3	2	1	26,70726376	281	3,8	1,84	0,61	179	22	ND
0	13,68925394	9,8	9,5	63,411	2	0	0	1	21,85047199	229	4,3	1,56	0,58	130	27	ND
0	14,56536619	17,2	17,3	63,422	1	0	1	1	30,70379576	220	7,9	1,41	0,69	191	38	ND
2	1,374401095	58,4	42	63,422	1	2	2	0	24,60339177	306	6,8	1,05	0,52	197	22	ND
0	13,78234086	17,9	20,9	63,431	2	2	0	1	27,66934098	205	5	1,68	0,62	173	21	ND
0	14,02600958	41,8	30,4	63,433	1	1	1	1	26,66823251	306	8,1	1,34	0,64	138	35	ND
0	13,68377823	16,2	17,7	63,439	2	2	0	1	30,64767574	201	5,8	1,21	0,6	128	31	ND
0	13,56605065	25,8	34,1	63,439	2	0	1	1	26,73348965	218	3,6	1,84	0,62	190	23	ND
0	13,82340862	22,5	37,3	63,444	1	0	1	1	21,55677107	236	4,1	2,02	0,58	178	19	ND
0	13,9301848	43,2	34,4	63,45	1	0	0	0	55,50213996	211	6,6	1,81	0,59	164	29	ND
0	13,75496235	30,6	12,2	63,45	1	1	0	1	24,84098009	172	3,7	2,68	0,69	133	72	ND
0	13,70020534	117,3	12,3	63,45	2	1	2	1	23,79632974	211	4,6	2,32	0,64	137	28	ND
1	5,177275838	24,1	18,9	63,455	1	1	1	0	23,13882318	350	6,6	2,98	0,72	181	21	AD
0	14,49418207	21,6	12,2	63,461	1	0	1	1	24,45196813	289	4,9	1,84	0,57	143	65	ND
0	13,65092402	25,3	13,6	63,463	2	2	0	0	28,58066632	236	5,2	1,07	0,66	229	49	ND
2	13,42368241	49	15,6	63,466	1	0	0	1	27,37879963	242	5,6	1,57	0,54	140	23	ND
0	14,64750171	53,1	90,3	63,472	1	1	2	1	29,78728952	290	7	1,55	0,62	237	24	ND
0	14,73785079	28,4	22,1	63,474	1	1	0	0	29,05975084	251	4,1	2,23	0,59	256	34	ND
2	7,112936345	36,5	14,7	63,474	2	3	0	1	22,08413892	305	6,6	2,41	0,7	138	38	ND
0	14,66119097	51,9	22,9	63,485	1	2	0	0	19,6359524	275	5,1	1,58	0,64	249	94	ND
0	14,13004791	24,3	19,3	63,485	1	0	1	0	21,00191953	290	8,4	1,61	0,58	231	41	ND
0	13,55509925	18,9	10,6	63,499	1	2	1	1	29,43423146	291	7,7	1,32	0,63	142	23	ND
0	13,7357974	19,2	12,5	63,502	1	2	0	1	25,34651134	275	3,6	1,28	0,66	153	43	ND
0	13,97672827	21	26,5	63,504	1	1	0	1	32,9529265	204	5,4	2,1	0,63	190	29	ND
0	14,05338809	25,2	25,5	63,513	1	2	1	1	25,57256492	206	4,1	1,51	0,7	208	54	ND
0	13,51676934	20,4	19,3	63,513	1	3	1	1	33,78267802	222	4,9	1,38	0,62	171	38	ND
0	14,74058864	21,2	10,3	63,515	1	0	0	0	23,45444404	291	8,7	1,53	0,61	120	17	ND
0	14,6091718	37,2	25,7	63,518	2	3	0	1	19,59416723	187	2,8	1,62	0,64	146	17	ND
0	14,20123203	103,7	89,6	63,518	1	0	2	1	31,67619273	420	9,4	1,21	0,55	217	38	ND
2	11,55099247	14,1	14,5	63,521	2	2	0	1	22,1558336	216	4,2	2,74	0,68	187	30	ND
0	14,66119097	25,3	25,9	63,529	1	2	0	0	28,20050396	259	4,2	1,2	0,7	179	25	ND
1	7,600273785	9,3	28,8	63,532	1	0	2	1	20,26622562	401	8,6	1,8	0,64	219	17	AD
0	13,7467488	34,5	15,7	63,54	2	0	0	0	27,88275208	280	6,3	1,64	0,68	178	38	ND
0	13,80424367	36,9	28,2	63,543	2	1	0	1	28,69096406	257	6,7	1,66	0,62	197	82	ND
0	13,87268994	20,6	25,5	63,546	1	3	0	1	26,7210565	207	3,7	2,03	0,7	131	56	ND
0	14,72416153	16,3	11,2	63,551	1	0	0	1	23,87777254	217	4,3	1,81	0,58	134	25	ND
2	6,321697467	23,1	30,6	63,559	2	2	2	0	20,8348956	214	7,5	2,36	0,52	166	58	ND
0	14,70225873	41,3	9,9	63,562	1	1	1	0	22,72556273	245	5	1,96	0,64	169	25	ND
0	14,16016427	16,4	14,3	63,581	1	2	0	1	23,13932981	192	4,7	1,76	0,61	163	30	ND
0	13,64271047	18,3	13,1	63,584	1	1	0	0	29,60418471	264	5,8	1,77	0,59	169	47	ND
0	14,49144422	24	12,5	63,587	2	0	0	1	27,37511112	257	5,2	1,71	0,59	142	37	ND
2	4,476386037	19,1	17,8	63,587	1	3	0	1	27,88191972	195	4,5	2,66	0,57	121	30	ND
0	14,66119097	37,8	50,6	63,589	3	0	0	0	33,13110274	294	8,2	1,17	0,58	175	23	ND
0	14,66666667	22,8	22,9	63,592	1	1	2	1	22,67890555	226	5,3	1,39	0,62	183	37	ND
0	13,50855578	22,3	23,5	63,592	1	0	0	1	33,03752713	253	5,5	1,75	0,65	158	31	ND
0	14,53251198	22,7	26,7	63,595	2	3	1	1	27,99568915	570	6,6	1,23	0,72	151	35	ND
0	13,54140999	17,1	12,7	63,6	2	3	0	1	29,04615385	215	4,4	2,44	0,58	111	66	ND
0	13,70294319	29,4	23,4	63,606	2	1	0	1	23,36897941	256	5,7	1,61	0,58	202	22	ND
0	14,12183436	55,4	13,2	63,608	1	0	1	1	23,8697204	229	5,7	1,59	0,64	195	20	ND
0	13,73853525	20,5	26	63,614	1	0	2	1	29,51267578	201	6,7	1,53	0,57	131	29	ND
0	13,56605065	51,2	19	63,625	1	1	0	1	23,24191958	231	6	1,55	0,64	183	28	ND
0	13,77412731	31,8	26,4	63,625	1	0	2	0	27,8192948	275	5,1	0,85	0,66	303	106	ND
0	14,64750171	22,5	26,8	63,63	1	2	0	1	33,7291674	231	5,6	2,19	0,62	118	23	ND
0	14,16837782	9,3	11,3	63,63	1	1	0	1	27,62246927	231	6,5	1,5	0,65	188	26	ND
2	0,821355236	23,9	18,7	63,636	2	1	0	0	22,06318122	330	6,9	1,3	0,68	151	121	ND
0	14,25598905	16,4	13,8	63,644	1	0	0	1	36,04807926	165	4,9	1,7	0,54	137	25	ND
2	8,837782341	9,3	10,9	63,647	1	1	0	1	31,24351778	319	4,8	1,69	0,6	146	23	ND
0	14,22039699	23,7	19,3	63,65	1	2	1	1	25,48610831	241	4,7	1,21	0,61	149	44	ND
2	13,16906229	46,3	29,8	63,65	1	0	2	1	32,00754827	197	7,5	0,77	0,59	212	46	ND
0	14,13004791	23,3	21	63,652	1	0	0	1	33,35763409	323	6,9	1,95	0,59	213	27	ND
0	13,53045859	35,4	40,3	63,658	2	0	2	1	31,57815499	267	8,9	1,25	0,57	151	25	ND
0	14,14921287	28	19,5	63,661	2	1	0	1	23,28927287	197	5,4	1,32	0,56	132	30	ND
0	13,70568104	24,9	13,9	63,671	2	2	0	1	23,10492583	204	4,1		0,59	121	29	ND
0	13,74401095	9,3	13,3	63,671	2	2	0	1	30,16154475	214	6	1,78	0,67	224	64	ND
0	13,68377823	26,6	27,6	63,671	1	0	0	1	27,87626278	217	4,7	1,39	0,67	239	25	ND
2	13,93839836	30,3	33,4	63,674	1	2	0	1	30,92972123	227	4,5	2,01	0,62	176	57	ND
0	14,69952088	23,5	18,7	63,677	1	2	2	0	30,89276781	322	6,9	1,63	0,57	266	53	ND
0	14,20670773	14,2	16,6	63,685	2	2	0	0	26,17670281	252	5,3	3,27	0,62	329	96	ND
0	13,75770021	21,9	14,3	63,685	1	2	1	1	29,56841139	238	4,9	2,01	0,59	224	26	ND
0	14,05065024	24,7	35,1	63,688	3	0	0	0	29,14738927	318	7	2,04	0,58	185	24	ND
0	13,9137577	25,5	25,9	63,688	1	2	2	0	21,27164905	296	6	1,35	0,6	229	18	ND
0	14,12183436	46	21,2	63,704	2	0	2	0	26,77005238	280	8,3	1,1	0,66	229	86	ND
2	9,620807666	12,9	10,8	63,704	1	2	1	0	23,0048062	298	6,2	2,26	0,74	146	38	ND
0	13,5687885	37,6	62,1	63,71	1	1	2	1	25,12202125	432	9,2	1,51	0,59	130	41	ND
0	13,89185489	16,8	9,1	63,713	2	0	0	0	23,70855524	198	4,6	2,13	0,63	139	16	ND
1	5,327857632	24,5	24,5	63,74	1	0	0	1	34,03014662	250	5,8	1,78	0,63	297	23	DEM
0	13,51129363	13,1	18	63,74	1	0	0	0	30,72143582	211	5,1	1,97	0,59	230	23	ND
2	9,683778234	22,4	32,3	63,751	1	1	0	1	21,65855607	202	4,5	1,63	0,53	174	19	ND
0	14,06707734	40,4	16,4	63,756	2	0	0	1	19,47746422	236	3,5	1,88	0,6	169	17	ND
0	13,76043806	16,8	16,1	63,756	1	1	1	1	25,68005742	198	4,1	2,3	0,77	164	46	ND
0	13,79876797	34,1	23,4	63,759	3	0	1	0	21,15763063	228	4,3	2,42	0,62	223	24	ND
0	13,86173854	22,6	25,8	63,759	1	0	0	1	27,32095261	244	4,2	0,9	0,66	179	28	ND
2	12,10130048	24	20,3	63,759	1	0	2	1	25,078125	207	5,8	1	0,62	151	32	ND
0	14,65845311	16,5	17,3	63,77	1	2	2	0	20,55026535	284	8,8	2	0,64	199	29	ND
2	4,788501027	35,9	15,4	63,773	1	0	2	1	24,18922538	209	5,1	1,11	0,65	200	30	ND
2	6,29431896	20,2	13,6	63,781	1	0	1	0	27,29986168	165	6,9	0,9	0,58	184	20	ND
0	13,83436003	43,2	29	63,786	2	0	0	1	22,02531945	274	6,4	1,66	0,6	185	27	ND
0	14,14921287	23,6	35,5	63,789	1	2	1	1	26,22676013	213	7,1	1,65	0,63	192	28	ND
0	13,76591376	36,8	41,1	63,789	2	2	0	0	25,02016838	259	7	0,84	0,58	166	24	ND
0	13,56605065	39,1	28,5	63,789	2	2	0	1	29,36470969	269	6,5	1,94	0,66	140	52	ND
0	13,9137577	27,1	33,5	63,797	2	0	2	0	32,06854802	284	7	1,11	0,51	236	25	ND
0	13,81245722	17	14,4	63,806	1	2	2	0	23,1230559	260	9,8	1,46	0,57	174	42	ND
0	13,56605065	12	16	63,806	2	1	2	1	23,85672039	172	6,8	1,54	0,59	211	36	ND
0	13,7412731	28,4	13,2	63,808	1	1	1	0	26,54487565	211	6,6	2,4	0,74	197	51	ND
0	13,98767967	10,7	20,8	63,811	1	1	1	0	26,49793482	239	3,7	1,3	0,65	147	23	ND
0	14,73785079	27,7	13,1	63,819	2	0	2	1	25,54924227	180	6	2,23	0,63	148	20	ND
0	13,79329227	13,6	11,5	63,822	1	0	2	1	26,95367231	271	10,5	1,28	0,62	163	32	ND
0	14,45585216	15,2	26,2	63,828	2	1	0	1	28,38111252	208	4,9	1,76	0,6	133	25	ND
0	14,67761807	26,2	12	63,833	2	2	0	1	23,20934345	226	5,9	2,29	0,57	137	18	ND
0	14,85284052	18,5	18,4	63,836	1	1	0	1	25,24538965	191	10,5	2,38	0,62	89	28	ND
0	13,94934976	21,8	20,1	63,849	1	1	0	1	25,46803846	403	5,7	2,05	0,63	88	30	ND
0	13,80150582	30,1	16,9	63,858	1	2	2	1	24,47601331	242	8,5	1,54	0,65	171	41	ND
2	12,18617385	21,5	15	63,86	2	0	0	1	18,66581197	306	6,4	1,98	0,62	132	24	ND
0	13,87816564	46,1	43,2	63,863	1	1	0	1	42,09000735	214	6,4	1,56	0,65	153	26	ND
0	14,02874743	24,9	18	63,869	2	1	0	1	24,32270324	175	4	1,7	0,56	130	23	ND
0	13,54962355	31,2	29,7	63,869	2	0	0	1	29,9913816	210	4,1	1,63	0,63	175	32	ND
0	14,69952088	26,6	13,2	63,877	3	1	2	0	20,44107749	223	7,4	1,67	0,65	99	24	ND
0	13,50581793	11	12	63,877	1	2	0	1	24,09810884	148	4,8	1,42	0,6	150	61	ND
0	13,5687885	27,6	11,9	63,88	1	0	0	1	26,57944866	213	3,7	1,93	0,55	165	18	ND
2	10,73511294	67,8	69,2	63,888	1	2	1	1	37,20739907	259	7,5	1,07	0,67	170	39	ND
0	13,99041752	32,4	29,9	63,896	1	0	2	1	23,12641091	280	10,3	1,25	0,54	325	47	ND
0	14,41478439	29,1	24,7	63,899	1	1	2	1	27,05207057	299	7,8	1,36	0,55	146	42	ND
0	13,53319644	23,6	10,7	63,899	2	3	2	1	24,11806534	144	5,2	2,13	0,59	124	31	ND
0	13,84257358	9,3	10,7	63,901	1	2	0	0	23,96641248	207	4,5	1,84	0,66	154	28	ND
0	13,55509925	24,2	30,5	63,912	2	2	0	1	25,79601217	269	4,7	2,2	0,57	167	25	ND
2	11,53730322	17,4	13	63,915	1	0	2	1	25,20477889	142	4,2	2,29	0,63	179	33	ND
0	13,75770021	38,5	19,7	63,921	1	1	0	1	23,48362856	267	4	1,72	0,62	145	31	ND
0	14,03422313	20,6	19,6	63,932	1	0	2	1	22,46359415	343	8,1	1,58	0,58	123	16	ND
0	13,83709788	24,8	25,5	63,937	1	1	0	1	21,09691051	281	6,2	1,46	0,65	268	66	ND
0	13,87816564	25,5	26,4	63,956	1	2	1	0	22,36461259	257	4,3	1,76	0,62	158	42	ND
0	14,13004791	83,6	63,4	63,962	1	0	0	1	35,08563744	263	7	1,6	0,61	175	39	ND
2	9,804243669	23,8	35	63,967	1	3	2	0	23,30572117	195	6,8	2,26	0,63	96	30	ND
0	13,82340862	30,2	15,8	63,97	1	2	2	1	26,65843333	295	7	0,86	0,68	108	45	ND
0	13,68377823	48,6	21,7	63,973	1	3	2	0	29,80587648	330	7,9	1,23	0,63	227	54	ND
0	13,83162218	32,3	27,3	63,978	1	0	1	0	30,85085221	224	5,8	1,01	0,65	205	44	ND
0	14,25598905	33,4	22,7	64,005	1	0	0	1	24,90203819	197	4,8	1,4	0,61	136	22	ND
0	14,18480493	14,5	20,7	64,011	2	1	1	1	22,14565554	252	5,4	1,46	0,56	130	26	ND
0	14,54620123	28,9	21,4	64,019	1	2	0	0	34,10847482	262	5,7	2,07	0,6	161	58	ND
0	13,50581793	16,3	17,9	64,025	1	1	0	1	27,29026453	186	4,9	1,61	0,6	118	20	ND
0	14,20670773	19,4	21,3	64,025	2	1	0	1	24,44979523	321	6,2	1,88	0,61	166	23	ND
0	13,70294319	48,5	17,5	64,03	1	2	0	1	25,74405754	177	5,9	1,64	0,64	169	23	ND
0	13,68104038	26,7	24,2	64,033	2	2	0	1	23,73888539	183	4,9	1,82	0,67	154	26	ND
0	13,97125257	38,4	22,9	64,036	1	3	1	0	26,49975177	295	7,5	1,73	0,65	266	90	ND
0	14,16290212	17,2	32,2	64,038	2	1	2	1	22,55247556	287	9,4	1,77	0,58	179	23	ND
0	13,49486653	17,4	17,5	64,041	1	2	0	1	24,13573197	187	3,8	2,33	0,62	163	34	ND
0	14,71594798	20,3	9,6	64,044	3	2	0	1	22,79331956	309	5,9	1,91	0,74	138	18	ND
0	13,89459274	25,4	25,2	64,044	2	3	2	0	33,24236669	186	6,4	1,37	0,63	127	23	ND
2	9,108829569	23,2	18,1	64,047	1	1	2	0	21,63988313	229	6,7	2,04	0,69	195	26	ND
0	13,58247775	11,5	13	64,049	3	0	0	1	25,60155657	207	5,6	1,48	0,64	172	30	ND
2	5,941136208	49,3	80,4	64,06	1	1	0	1	26,58120907	255	5,4	1,85	0,55	145	24	ND
2	9,371663244	33	17,1	64,066	1	1	0	1	36,91977222	219	5	1,85	0,61	141	27	ND
0	13,83709788	24,4	20,6	64,066	2	0	0	1	31,78590026	199	4,6	1,62	0,65	219	243	ND
0	13,52772074	28,5	21,2	64,066	2	1	0	1	25,58745133	168	5,3	1,69	0,64	161	52	ND
0	14,14373717	42,1	21,2	64,068	1	2	1	1	20,86490109	276	3,8	2,26	0,62	171	26	ND
0	14,56536619	21,4	15,6	64,077	2	2	1	1	25,67307424	275	4,9	1,91	0,61	192	26	ND
0	13,76043806	16	13,7	64,079	1	1	1	1	23,31863185	218	5,3	1,27	0,66	166	21	ND
0	13,53319644	25,6	27,3	64,082	3	3	1	1	23,18108246	214	4,6	2,05	0,62	169	38	ND
0	14,22039699	19,3	21,1	64,088	1	0	1	1	20,48759727	197	4,3	2,3	0,57	142	17	ND
0	14,21765914	15,7	13,4	64,088	1	0	2	1	18,57030458	294	4,9	1,73	0,65	153	28	ND
0	14,14099932	18,3	17	64,088	1	0	1	1	25,99378042	264	6,4	1,55	0,63	174	16	ND
0	14,18754278	40,1	38,4	64,093	1	0	2	0	23,31833594	224	8,3	1,82	0,56	168	21	ND
0	14,56810404	10,3	27,6	64,12	2	2	1	1	28,1711611	154	3,6	1,41	0,62	139	28	ND
0	13,49760438	15,5	19,2	64,12	3	2	0	1	24,82579704			1,53	0,59	223	28	ND
2	9,196440794	31,8	30,5	64,129	1	1	1	1	35,41398724	178	7,3	1,35	0,59	161	32	ND
0	13,89185489	18,8	21,6	64,134	1	1	1	0	26,73768422	180	4,1	1,2	0,62	183	25	ND
0	13,93566051	20,2	18,3	64,137	1	2	1	0	30,81846781	177	4	1,75	0,6	163	39	ND
0	13,62628337	35,1	30,7	64,137	1	0	2	0	25,95408023	346	7,8	2,61	0,66	168	28	ND
2	7,986310746	23,7	29,2	64,153	2	0	0	1	31,78161982	132	2,6	1,48	0,72	158	19	ND
0	13,74401095	18,1	18	64,153	1	1	0	1	26,34555488	263	6,4	1,52	0,67	199	26	ND
0	13,64544832	14,6	13,2	64,156	1	1	2	0	18,17362985	294	7,7	1,79	0,68	219	40	ND
0	13,55509925	18,9	13	64,162	1	1	2	1	24,140625	342	10	3	0,6	291	25	ND
0	14,47227926	25,8	9,2	64,164	1	0	0	1	27,54530347	228	4,2	1,75	0,62	162	25	ND
0	14,16563997	50,3	39,9	64,17	3	3	2	0	24,23894726	259	8,2	1,87	0,53	195	235	ND
0	14,68035592	32,4	11,5	64,175	1	2	0	1	24,01739853	117	8,1	1,09	0,64	146	71	ND
0	14,1026694	23,3	15,6	64,181	1	0	2	0	23,48353306	335	10,4	1,82	0,65	154	57	ND
0	13,61259411	23	14,5	64,181	1	2	0	1	25,49626662	236	4,5	1,49	0,64	131	37	ND
0	14,6201232	25,8	12,6	64,183	1	1	0	1	24,96733924	222	4,8	1,72	0,6	117	22	ND
0	13,9301848	23,9	27,3	64,183	1	2	0	1	29,78070462	336	5,5	1,37	0,64	167	35	ND
0	14,60643395	33,3	19,9	64,192	2	2	0	1	33,62795839	157	3,3	1,29	0,63	161	46	ND
0	14,56810404	12,5	12,6	64,197	1	1	1	1	20,3739645	271	5,2	1,91	0,55	154	15	ND
0	14,16290212	37,5	43,6	64,2	1	2	1	1	24,5781168	255	5,1	1,86	0,57	125	30	ND
0	13,7412731	20	33,9	64,2	2	2	0	1	22,23303044	235	3,8	2,64	0,71	148	25	ND
0	14,60095825	18,2	9,8	64,205	2	0	2	0	19,73731758	292	6,1	1,77	0,63	237	31	ND
0	14,34086242	25,1	27,6	64,205	1	3	0	1	27,64912295	285	5,6	1,3	0,67	170	36	ND
0	14,03422313	15,6	11,4	64,205	2	2	1	1	20,78569224	206	6,7	1,65	0,61	133	28	ND
0	14,66666667	25,3	34,8	64,211	3	0	0	1	22,00417795	410	5,7	1,24	0,67	192	14	ND
2	13,45653662	20,9	14,5	64,216	1	0	0	1	19,37608221	284	6,4	1,31	0,66	188	24	ND
0	14,52429843	9,3	26	64,233	2	1	0	1	22,37769761	219	5,4	3,19	0,62	104	27	ND
0	13,79329227	14,6	21,1	64,233	1	1	1	1	20,85406101	188	7,6	1,35	0,76	162	19	ND
2	6,149212868	26,4	23,2	64,238	2	1	0	1	24,3554758	204	4,9	2,15	0,58	162	26	ND
0	13,54414784	12,9	26,6	64,241	1	2	1	1	30,64223493	318	7,6	1,26	0,64	174	63	ND
0	14,54893908	22,9	42	64,244	1	1	2	0	27,01033145	232	4,8	1,52	0,58	155	32	ND
0	13,51129363	51,9	43,6	64,246	1	0	0	0	44,05748374	340	10	0,92	0,52	306	218	ND
0	13,87268994	31,5	17,1	64,249	3	0	0	1	22,73027838	249	6,5	1,99	0,67	118	19	ND
0	14,71868583	32,2	26,2	64,252	1	1	1	1	28,53568511	256	4,6	1,46	0,64	165	16	ND
0	13,80150582	23,9	28,9	64,26	1	0	0	1	32,37911932	237	6,8	1,17	0,68	161	25	ND
0	13,89459274	23,1	11,5	64,266	1	0	1	1	25,70095334	228	5,5	1,6	0,63	117	31	ND
0	13,85900068	15,5	16,8	64,279	2	2	0	1	31,71006533	286	5,9	1,31	0,62	158	53	ND
0	13,53593429	21,4	14	64,287	2	0	0	1	22,37721069	238	5,5		0,69	107	25	ND
0	13,70020534	19	15,3	64,296	2	1	1	1	28,23841198	258	4,8	2,66	0,67	147	29	ND
0	14,73785079	39,6	13,2	64,298	1	1	2	1	22,21482948	263	7,1	1,84	0,65	147	19	ND
0	13,5687885	21,8	25	64,307		0	2	1	23,57445837	223	6,3	1,39	0,56	206	22	ND
0	13,76043806	16,3	15,1	64,312	1	3	2	0	25,16384786	209	4	2,26	0,59	117	62	ND
1	7,603011636	22,7	12,9	64,312	1	1	0	1	20,99451906	223	5,5	2,23	0,71	136	48	AD
0	13,76591376	31,4	38,1	64,315	2	0	2	0	29,93849316	295	9	1,55	0,65	190	44	ND
0	13,81793292	16,1	14,9	64,315	2	0	0	1	29,11462428	241	5,1	1,35	0,66	123	24	ND
0	13,9192334	17	13,8	64,32	1	0	2	1	37,28188219	244	5,3	1,44	0,56	107	22	ND
2	4,449007529	22	16,8	64,32	1	2	1	1	22,76883359	261	7,3	1,53	0,61	215	424	ND
0	13,724846	27,3	22	64,326	2	0	1	0	27,85887639	263	5,5	1,37	0,64	184	43	ND
0	14,89664613	21,7	11,2	64,329	1	0	0	1	25,39581447	236	5,1	2,6	0,67	280	67	ND
0	14,13004791	20,9	23,9	64,334	2	0	2	0	25,77736369	193	7,1	0,96	0,51	131	37	ND
2	1,289527721	17,9	27,9	64,337	1	3	0	0	24,78106612	227	4,7	1,79	0,62	161	44	ND
0	13,53045859	10,5	8,6	64,337	1	3	0	1	26,38287106	235	4,7	1,79	0,66	178	25	ND
0	14,50787132	20,2	18,6	64,342	1	2	0	1	23,9100346	236	4,9	2,42	0,59	128	28	ND
0	13,97672827	46,9	56,4	64,345	2	0	0	0	30,1602306	212	5,3	1,1	0,66	185	37	ND
0	14,10814511	18,5	14,7	64,345	1		0	1	25,46774564	255	5,5	1,5	0,58	133	47	ND
0	13,7357974	41,5	12,5	64,345	2	1	2	1	24,77762999	200	6,8	1,02	0,56	171	18	ND
0	14,05065024	14,9	11,4	64,348	2	2	1	1	31,39698307	180	5,7	1,71	0,5	144	31	ND
0	13,51129363	20,8	19,4	64,348	1	0	0	1	21,01658194	243	6	1,61	0,68	145	20	ND
0	13,62628337	36,8	13,7	64,348	2	1	2	1	28,79912295	468	7	1,65	0,65	214	68	ND
0	13,78507871	20,8	25	64,35	2	0	0	0	23,76089482	342	7,1	1,84	0,63	132	21	ND
0	14,19849418	33	31,6	64,37	1	1	0	1	28,33380694	217	6,9	1,55	0,66	180	51	ND
0	14,60095825	20,4	19,7	64,372	1	3	0	1	22,80133768	253	5,8	2,05	0,72	169	31	ND
0	14,70225873	27,2	26,1	64,381	1	0	2	0	20,87198516	280	7	2,23	0,64	195	22	ND
0	14,51060917	10,5	19,9	64,383	1	2	2	1	22,97538608	212	7,4	1,53	0,59	187	40	ND
0	14,06433949	24,2	15,3	64,383	2	0	2	1	20,72854748	264	8,5	1,66	0,63	173	52	ND
0	13,7467488	23,6	15,7	64,386	1	0	1	1	23,02236016	260	5,3	1,82	0,56	120	24	ND
0	13,79329227	22,1	25,2	64,386	1	1	1	1	20,85783423	293	4,3	2,65	0,65	155	17	ND
0	14,14099932	15,5	13,9	64,389	1	0	0	1	22,10629335	212	3,4	1,6	0,62	121	17	ND
0	14,11088296	31,3	12	64,392	1	0	2	1	25,4798709	243	6	1,35	0,56	184	23	ND
0	13,53045859	20,1	12,5	64,392	3	2	1	1	20,06189732	286	4,5	1,43	0,66	93	36	ND
0	14,56810404	37,5	32,6	64,394	1	0	2	0	27,73000668	323	8,4	1,27	0,55	238	24	ND
2	6,406570842	27,1	43,4	64,397	1	0	2	1	30,39471148	204	5,4	1,61	0,57	228	103	ND
0	13,54688569	17,1	8,6	64,4	1	1	2	1	25,08650519	205	7,4	1,73	0,61	140	22	ND
0	14,08350445	32,3	25,6	64,405	1	2	1	1	25,86614308	233	5,1	1,3	0,57	106	26	ND
0	14,51060917	51,2	61	64,424	2	2	1	1	28,09378414	244	5,7	1,43	0,64	140	49	ND
0	14,89117043	27,8	15,9	64,43	1	1	1	0	23,85143721	361	6,8	2,71	0,66	171	54	ND
0	14,56262834	23,1	41,4	64,441	1	0	0	1	23,56439459	225	2,7	1,54	0,57	162	41	ND
0	13,60985626	30,2	25,9	64,444	2	2	0	1	24,41462482	217	6,4	1,9	0,78	169	38	ND
0	13,67008898	21,4	8,9	64,465	2	0	1	0	27,64368205	222	3,7	1,15	0,64	154	31	ND
0	14,12731006	30,6	18,6	64,471	1	3	2	0	24,59108231	228	5,2	1,59	0,59	199	27	ND
0	13,83983573	10,4	14,7	64,471	2	2	1	1	34,76548594	191	3,3	1,44	0,64	93	28	ND
0	13,66187543	50,8	22	64,476	1	1	0	0	24,29249873	191	3,1	1,16	0,6	179	26	ND
0	13,58247775	15,5	14,6	64,482	1	2	2	1	24,00214052	206	5,5	1,98	0,63	176	19	ND
2	7,947980835	19,4	26,8	64,485	1	0	2	1	23,66495932	206	5,7	1,6	0,62	137	19	ND
0	14,74058864	12,7	13,7	64,487	3	1	0	1	21,43714629	255	4,5	2,19	0,63	114	22	ND
0	14,70225873	22,8	14,3	64,487	3	2	0	1	23,6178279	340	8,5	2,81	0,64	188	28	ND
0	14,091718	15,4	10,5	64,496	1	0	2	0	24,98129175	180	6,5	2,3	0,51	115	16	ND
0	13,91101985	19	21,6	64,498	2	2	0	1	23,60759368	267	8,1	1,15	0,58	104	35	ND
0	14,02600958	9,3	9	64,504	1	2	2	0	21,81826655	223	5,9	1,83	0,6	131	30	ND
0	14,16290212	18,4	44,4	64,507	1	1	2	0	27,07960032	199	5,6	1,6	0,57	160	34	ND
0	13,90006845	27,4	24,7	64,52	1	3	0	1	22,65954945	233	5	1,42	0,66	110	25	ND
0	14,13004791	65,5	13,5	64,523	2	0	0	1	19,76417186	305	6,7	1,52	0,6	175	26	ND
0	13,93566051	20,8	24,9	64,531	1	1	2	0	22,84681845	206	7,1	1,83	0,48	119	26	ND
0	13,82340862	17,6	15,7	64,534	1	3	0	1	28,82313511	220	3,8	1,61	0,65	167	23	ND
0	13,7412731	18,2	24,8	64,539	1	0	1	0	30,63720878	234	4,3	1,78	0,66	134	22	ND
0	13,75770021	23,7	12,1	64,542	1	0	0	1	25,29538977	204	3,6	2,08	0,59	242	34	ND
0	13,79329227	14,2	9,1	64,542	1	0	0	1	23,94446319	166	3,3	2,03	0,63	112	25	ND
0	14,67761807	36,6	19,2	64,545	3	1	0	1	31,66328075	274	7,2	1,15	0,64	204	32	ND
0	13,53593429	18	12,7	64,545	1	0	0	1	27,12372536	219	6,5	1,27	0,62	202	19	ND
0	14,52703628	24,1	35,5	64,548	1	1	0	1	38,06995515	160	4,8	1,55	0,58	156	40	ND
0	14,08350445	27,6	19,1	64,553	2	0	0	1	28,73462625	212	6,1	2,08	0,61	191	24	ND
0	14,72142368	27,7	26,7	64,556	1	1	2	1	27,71359892	300	8,4	1,6	0,58	204	33	ND
0	13,81245722	40,5	30,7	64,556	1	1	0	1	37,49218263	168	7	1,35	0,6	166	44	ND
0	13,54962355	13,6	25,3	64,561	1	1	0	1	24,40180319	180	6	1,59	0,71	182	37	ND
0	14,12731006	55,4	20,3	64,567	2	0	0	1	33,25843534	230	3,7	1	0,69	178	47	ND
0	13,62354552	35,6	60	64,569	1	1	1	1	28,35151758	297	4,3	2,13	0,66	157	25	ND
0	14,48870637	21,2	9,1	64,572	1	1	0	1	27,45968419	244	5,3	1,83	0,64	145	32	ND
0	14,68309377	25,4	17,1	64,583	1	0	2	0	25,03638262	223	6,3	1,39	0,54	164	35	ND
0	13,72210815	15,5	23,9	64,583	1	1	0	1	21,13271344	212	8,5	2,38	0,64	168	32	ND
0	14,08898015	15,4	13,5	64,591	1	1	0	1	28,04437129	286	4,7	1,85	0,56	191	89	ND
0	13,59342916	9,8	11,6	64,591	1	2	1	0	19,130052	172	3,5	1,66	0,6	122	36	ND
0	13,68651608	38,2	19,4	64,6	1	0	0	1	26,47058824	236	3,4	1,79	0,71	221	30	ND
0	14,22587269	25,3	37,8	64,605	1	1	2	1	26,67493114	250	7,3	1,58	0,65	197	90	ND
0	13,60985626	15,9	16,6	64,605	1	2	0	1	25,38329641	242	5,6	1,67	0,69	154	24	ND
0	14,0862423	25,5	30,5	64,616	3	0	1	0	34,85786661	164	4,3	2,39	0,53	150	26	ND
0	13,77412731	43,6	24,2	64,616	2	3	0	1	22,22128521	248	5	1,89	0,62	112	21	ND
0	14,33264887	29,8	30,3	64,619	1	0	1	1	22,1014354	228	3,7	1,36	0,59	159	52	ND
0	13,93839836	26,8	49	64,624	1	2	0	1	31,75939175	187	3,5	1,29	0,54	153	47	ND
0	14,66666667	35,2	25,5	64,627	1	0	1	0	32,67951402	252	6,6	1,04	0,59	225	41	ND
0	13,8973306	43,3	16,2	64,63	3	2	0	1	23,12611541	226	3,3	1,73	0,64	279	46	ND
0	13,91649555	17,7	19,9	64,632	2	0	2	0	27,21730295	344	6,5	1,88	0,52	128	23	ND
2	1,385352498	32,3	30,6	64,635	1	1	0	0	34,76045446	410	9,3	0,96	0,59	152	33	ND
0	14,17932923	24,2	12,7	64,638	2	0	0	0	22,1997265	258	3,9	3,42	0,67	139	34	ND
0	14,08350445	20,2	15,6	64,641	1	1	2	1	26,75627909	208	6,5	1,25	0,6	116	28	ND
0	13,97672827	23,5	20,9	64,641	1	2	0	1	24,32270324	280	6,9	1,94	0,67	140	42	ND
0	13,68104038	39,3	26,9	64,641	2	2	2	1	27,79228829	242	5,3	1,67	0,62	138	31	ND
0	13,79603012	20,4	22,2	64,643	1	0	2	1	23,01530006	305	7,1	1,04	0,7	105	31	ND
0	13,58795346	156,6	15,7	64,643	2	1	0	1	23,16810127	236	4,6	2,14	0,7	128	40	ND
0	13,83162218	19,3	19	64,646	2	0	0	1	25,858154	192	4,1	2,25	0,67	138	25	ND
0	14,05065024	15,3	11,9	64,649	1	0	0	1	19,55757316	264	8,7	1,7	0,54	139	22	ND
0	14,52703628	16	26,9	64,654	1	2	1	0	31,86679011	250	5,3	1,64	0,64	247	178	ND
0	14,12183436	40,9	23,4	64,654	1	1	1	1	23,10843458	222	5,3	1,56	0,53	154	16	ND
0	13,66735113	27,7	14,2	64,657	1	0	0	1	31,12754774	209	3,6	1,32	0,62	143	23	ND
0	14,69952088	19,2	19,8	64,665	1	0	1	0	33,57360127	253	6,9	1,36	0,66	176	48	ND
0	14,31895962	92,1	17	64,665	1	0	0	1	25,21284579	234	5	1,19	0,6	123	21	ND
0	14,20396988	38,2	88	64,668	1	0	0	1	33,85060316	263	10,1	1,26	0,6	141	37	ND
2	3,953456537	51,1	22,6	64,671	1	0	1	1	29,63197852	275	5,9	1,25	0,57	230	18	ND
0	13,93839836	16,7	18,5	64,682	1	0	1	0	24,921875	300	5,9	2,12	0,56	137	50	ND
0	14,16016427	16,8	33,4	64,687	2	1	1	1	27,48941349	255	5,4	2,51	0,65	157	47	ND
0	13,81245722	18,5	15,9	64,695	3	2	0	1	24,59650222	238	3,4	1,63	0,58	136	64	ND
0	14,62833676	19,7	31	64,704	1	0	2	0	23,60340806	337	7,2	1,37	0,69	244	43	ND
0	14,14099932	177,6	18,8	64,704	1	0	2	0	37,38717086	277	6	1,55	0,57	209	21	ND
0	14,64476386	29,2	18,4	64,704	1	2	0	1	23,61431333	211	6,5	1,11	0,66	149	14	ND
1	11,17590691	20,8	15,1	64,715	1	0	1	1	34,48812637	240	5,4	1,74	0,6	167	42	AD
0	13,85352498	26,3	18,4	64,715	1	0	0	1	33,10638198	240	4,7	1,46	0,68	185	25	ND
0	13,56605065	31	19,5	64,715	2	1	0	1	25,09404649	197	4,9	2,28	0,61	138	28	ND
0	13,99041752	26,5	16,8	64,72	1	2	2	1	23,62861664	291	6,9	1,67	0,59	190	23	ND
0	14,25598905	28,4	23,4	64,723	2	0	0	1	35,09185458	259	5,1	0,93	0,6	157	86	ND
0	14,34086242	25	26,7	64,728	1	2	2	1	27,36115196	223	8,9	2,22	0,54	220	27	ND
0	14,65845311	14,7	38,8	64,731	1	0	1	1	27,34905928	226	3,8	0,85	0,68	178	35	ND
0	14,18206708	70,2	47,2	64,736	2	1	0	1	23,84102555	232	3,9	1,66	0,52	168	26	ND
0	14,68035592	32,6	26,9	64,736	1	0	2	1	28,16741682	281	7,6	1,31	0,7	139	19	ND
0	13,77960301	26,8	18,9	64,742	1	2	0	1	26,82007614	198	7,6	1,7	0,64	120	40	ND
2	11,99178645	21,5	21,1	64,745	1	0	1	0	22,06763405	350	8,2	1,14	0,59	256	18	ND
0	14,37371663	16,6	11,8	64,745	2	1	1	1	23,45443727	260	4,9	2,03	0,67	130	21	ND
0	14,33812457	13,3	8,6	64,747	1	0	2	1	16,8322098	178	5,3	2,37	0,66	244	80	ND
0	14,49144422	49,1	39,9	64,75	1	0	2	1	24,91307634	255	6,8	1,52	0,62	190	33	ND
0	13,55509925	34,9	36,4	64,753	1	1	0	1	31,69928276	307	7,4	1,22	0,64	226	45	ND
0	13,58521561	19,2	11,7	64,753	2	2	0	1	23,52239415	150	7	2,11	0,64	134	29	ND
0	14,64476386	35,6	12,1	64,758	3	2	0	1	24,65666953	287	4,9	2,06	0,6	189	27	ND
0	14,22587269	17,7	8,6	64,758	2	0	0	1	23,25207101	310	5,6	1,93	0,63	128	23	ND
0	14,06707734	13,7	17,3	64,761	2	2	0	1	26,40294911	262	4,6	1,48	0,66	132	87	ND
0	13,50581793	10,5	11,5	64,764	3	2	0	1	23,36410274	267	4,9		0,55	209	52	ND
0	14,62286105	19,4	8,6	64,767	2	2	1	1	20,29209221	192	5,2	2,38	0,63	180	42	ND
0	14,03148528	31,2	22,4	64,769	1	0	0	1	23,94111981	337	6,3	1,76	0,56	163	36	ND
0	13,81245722	11,7	16,6	64,769	1	3	0	1	23,7332384	241	4,6	1,58	0,61	117	27	ND
0	14,77891855	37,7	18,4	64,772	1	0	0	1	31,75807161	256	3,8	1,01	0,67	184	45	ND
0	14,2587269	29,6	33	64,775	2	1	2	1	26,32974055	273	9,3	1,21	0,53	137	26	ND
0	14,47501711	9,3	9,9	64,789	1	2	0	1	20,24442125	238	5,2	3	0,64	169	19	ND
0	14,54893908	24,3	19,6	64,794	1	1	0	1	26,79243603	257	5,9	1,63	0,66	221	349	ND
0	14,24229979	29,5	42,6	64,794	1	2	2	1	21,42074729	382	6	1,62	0,59	243	38	ND
0	14,75427789	14,2	14,3	64,797	1	2	0	1	24,02620307	213	6,4	2,27	0,57	134	19	ND
0	13,83983573	49,8	42,4	64,797	1	1	1	1	30,78776017	277	6,5	1,75	0,66	163	41	ND
0	13,54414784	54,7	33,7	64,797	1	0	0	1	35,50307201	246	6,8	1,03	0,6	152	26	ND
0	14,86926762	25,4	22,4	64,808	1	1	0	1	21,74248482	241	4,9	2,09	0,63	155	13	ND
0	14,39288159	53,6	21,3	64,808	1	0	2	0	26,19645305	246	8,1	1,62	0,69	187	43	ND
0	14,23956194	31,6	21,7	64,808	1	1	0	1	27,70856381	261	6,2	1,56	0,62	130	50	ND
0	14,54346338	25,8	20,5	64,81	1	3	0	1	28,40198642	261	5,7	1,45	0,63	141	70	ND
0	14,12457221	51,2	11,5	64,816	1	3	2	1	25,49709241	252	5,3	1,15	0,62	198	38	ND
0	13,74401095	37,4	60,8	64,819	1	0	0	1	37,31320079	217	4,9	1,35	0,66	251	23	ND
0	14,30253251	24,4	31,3	64,827	1	0	2	0	25,6104655	228	6,9	1,6	0,7	145	55	ND
0	14,66392882	32,9	13,9	64,83	1	1	0	0	25,14798376	151	3,7	1,96	0,61	143	28	ND
0	13,58521561	23,6	20,9	64,83	1	0	1	1	32,3009432	261	6,5	1,42	0,68	153	81	ND
0	14,56536619	20,3	18,6	64,832	1	2	2	1	25,94211066	243	5	1,22	0,58	173	25	ND
0	13,99041752	23,3	22,7	64,832	3	1	0	0	26,46361478	230	4,6	1,53	0,58	181	39	ND
0	13,85626283	16,2	11,8	64,832	3	3	0	1	24,2277053	247	4	1,19	0,7	105	90	ND
0	13,60711841	24	15,2	64,838	2	3	0	0	27,31971596	216	4	2,14	0,7	173	24	ND
0	14,39288159	21,3	11,7	64,841	1	0	0	1	28,32913258	173	8	1,29	0,68	135	71	ND
0	14,20396988	25,9	21,7	64,843	1	0	2	1	27,05268369	287	6,1	1,39	0,58	108	41	ND
0	14,05065024	14,9	18,2	64,846	1	1	0	1	34,22710655	173	5	0,94	0,62	250	29	ND
0	13,81519507	44,6	16,1	64,849	1	1	0	1	23,96058368	246	4,6	1,71	0,6	170	27	ND
0	14,63928816	60,8	39,3	64,849	1	0	2	1	23,04281681	229	8,5	1,69	0,61	178	44	ND
0	14,20123203	14,8	17,9	64,851	1	0	0	1	29,54616023	236	4,3	1,74	0,51	147	19	ND
0	13,5687885	40,2	36,9	64,851	2	2	0	0	32,94078	271	5,8	1,54	0,67	207	46	ND
0	14,1026694	28,5	48,4	64,854	1	0	0	1	22,94007208	317	6	1,47	0,58	164	19	ND
2	6,806297057	30,7	87,1	64,86	1	0	1	0	29,50915802	378	6,4	1,57	0,58	254	60	ND
0	13,8973306	35,7	22,1	64,862	2	2	0	1	27,9369916	237	5,3	1,61	0,61	127	20	ND
0	13,79876797	44,8	42,1	64,865	1	0	0	1	28,306429	203	7,2	1,13	0,64	189	32	ND
0	14,21765914	32,1	19,4	64,868	1	2	1	1	27,00966724	205	4	1,38	0,53	136	28	ND
0	13,79603012	23,7	29,3	64,868	1	1	2	1	29,86824828	252	5,2	1,24	0,57	142	25	ND
0	14,50513347	24,6	15,9	64,871	2	2	0	1	25,09955487	203	6,5	2,11	0,57	129	22	ND
0	14,16016427	22,1	16,8	64,876	1	2	0	1	31,64346212	246	5,1	1,65	0,62	156	28	ND
0	13,76317591	19,2	15,4	64,879	2	3	0	1	23,32113421	160	3,9	1,52	0,63	148	22	ND
0	14,66119097	42	19,3	64,884	3	1	2	0	32,25084866	299	5,1	1,49	0,62	166	22	ND
0	14,6201232	32,7	21,4	64,884	2	0	0	1	23,00265309	358	5,8	2	0,66	217	38	ND
0	14,33538672	56,4	14,5	64,884	3	2	2	1	16,57384718	288	6,7	2,27	0,64	133	17	ND
0	13,9192334	87,8	13,3	64,884	1	2	1	1	25,78165846	275	8,2	1,43	0,62	214	27	ND
0	14,54893908	20,6	20,8	64,884	1	1	0	1	26,88338088	253	5,5	1,81	0,58	161	20	ND
0	13,63175907	27,9	36,5	64,89	1	3	0	1	21,90552091	185	6	2,01	0,69	157	37	ND
0	13,55509925	18,9	8,6	64,895	1	0	2	1	22,82775855	284	10,6	1,44	0,62	195	23	ND
0	14,14373717	33,3	18	64,898	1	1	1	1	23,59260601	273	5,1	1,04	0,6	219	25	ND
0	14,60643395	27,6	9	64,898	1	2	1	0	23,26650975	328	5,5	2,17	0,62	214	19	ND
0	14,85284052	63	29,6	64,901	1	0	1	1	28,44023669	286	9,2	1,29	0,64	156	23	ND
0	14,41752225	25,5	22,3	64,909	1	1	0	0	26,6889552	290	7,4	1,41	0,63	149	71	ND
0	14,03148528	20,8	14,5	64,909	2	2	0	0	25,93579434	251	5,5	1,88	0,57	177	29	ND
0	14,06707734	19,1	16,5	64,912	2	1	1	1	27,82942892	259	8,1	1,54	0,62	173	64	ND
0	13,82067077	17,1	10,8	64,912	1	0	0	0	24,16311029	358	6,2	1,82	0,7	168	69	ND
0	14,67761807	33,9	20,3	64,917	3	0	1	1	23,48106636	278	5,7	1,47	0,68	176	30	ND
0	14,20396988	12,3	19	64,92	2	3	0	1	23,16100563	309	8,6	2,27	0,6	196	22	ND
0	14,35455168	24,7	15	64,925	1	1	0	1	32,76471657	194	4,7	1,11	0,6	201	46	ND
0	14,12457221	14,9	21,3	64,928	2	2	0	1	23,40715106	339	5,6	1,55	0,63	139	35	ND
1	10,14921287	9,3	11,7	64,936	1	1	1	0	23,81435352	231	5,8	2,1	0,62	122	23	DEM
0	13,69746749	27,3	20,7	64,939	1	2	2	1	28,9340689	153	5,6	1,45	0,59	146	27	ND
0	13,59342916	14,1	16,7	64,953	1	0	0	1	22,1045303	290	4,3	1,47	0,68	126	20	ND
2	1,152635181	30,3	25,8	64,953	1	2	1	1	30,85625399	220	7,9	0,68	0,56	165	50	ND
0	14,2642026	20,8	23,9	64,961	1	2	2	1	19,59576145	305	7	1,67	0,6	229	26	ND
0	13,85626283	21,3	21,3	64,961	1	1	0	1	33,13899876	236	5,3	1,59	0,59	165	28	ND
0	13,72758385	27,7	12,5	64,966	1	1	1	1	28,91107489	216	3,8	1,7	0,69	205	33	ND
0	13,5687885	19,5	20,3	64,977	2	1	0	1	26,74740484	248	5,9	2,48	0,66	167	27	ND
0	13,86173854	27,2	23,5	64,983	1	2	2	1	26,02478204	287	5,8	2,27	0,63	207	205	ND
0	13,97672827	27,6	23,5	64,983	1	1	0	1	24,72806654	241	4,7	1,89	0,55	162	15	ND
0	14,6255989	57,6	18,7	64,994	1	1	0	1	20,28281955	234	3,9	1,57	0,65	132	16	ND
0	13,85352498	44,4	30,6	64,994	1	3	1	1	33,65962463	215	6,9	1,48	0,64	172	55	ND
0	14,14921287	49,6	37,2	64,997	3	0	2	1	21,91787887	252	7,5	1,47	0,61	211	33	ND
0	14,11088296	33,4	26,4	64,997	1	0	1	1	32,46050195	305	4,9	1,34	0,63	222	24	ND
0	14,63928816	27,8	20	65,005	2	2	2	0	24,71868292	244	6,7	1,06	0,6	133	17	ND
0	14,11088296	21,8	12,2	65,008	1	1	1	0	22,75158291	177	4,3	1,77	0,59	95	19	ND
0	13,95208761	9,7	16,3	65,01	1	0	2	1	27,38421322	331	6,9	1,43	0,65	134	24	ND
0	13,83162218	28,4	16,3	65,01	2	0	1	1	26,96758625	242	5,3	1,28	0,62	155	31	ND
2	5,746748802	19,6	20,3	65,013	1	1	2	1	22,96269936	271	5,5	1,37	0,6	196	36	ND
0	14,08898015	20,5	12,4	65,016	1	2	1	1	27,38811364	187	5,3	2,06	0,65	119	35	ND
0	14,64750171	19,1	17,1	65,021	1	1	1	1	24,43885296	208	4,5	1,73	0,67	159	25	ND
0	13,70568104	28,5	15,9	65,021	1	1	0	1	26,00151172	189	4,5	2,07	0,69	129	35	ND
2	11,9890486	22,6	30,4	65,024	2	1	0	1	28,26009705	164	4,2	1,57	0,54	171	31	ND
0	14,24229979	22,3	18,2	65,027	1	2	0	1	23,63692819	228	4,7	1,4	0,64	191	43	ND
0	14,12731006	77,2	62,6	65,027	2	0	1	1	28,50321396	400	9,3	1,31	0,56	176	20	ND
0	13,72210815	23,5	16,7	65,027	1	2	1	0	37,93380368	312	5,2	1,08	0,64	191	22	ND
0	13,85352498	24,6	33,4	65,029	1	1	0	0	37,18529997	241	6,4	1,71	0,61	187	30	ND
2	13,47843943	13,3	8,6	65,032	1	0	0	1	24,08618028	196	4,3	2,18	0,62	112	21	ND
0	13,93839836	20,4	24,9	65,035	1	0	2	0	28,29473992	292	5,9	1,51	0,6	131	24	ND
2	4,164271047	44,8	18,3	65,038	1	0	0	0	29,96318263	259	6,1	1,4	0,65	397	215	ND
0	13,58247775	18	20,3	65,038	1	2	1	1	25,15832845	354	5,3	1,68	0,7	161	30	ND
0	14,20670773	9,3	11,3	65,038	1	2	0	1	21,6073967	150	5,1	2,26	0,68	157	23	ND
0	13,70568104	56,8	25,9	65,038	1	0	2	0	29,87392026	215	7,9	1,56	0,64	164	29	ND
0	13,83983573	45,1	17	65,04	1	0	0	1	23,00980715	192	3,4	1,71	0,63	114	19	ND
0	14,70225873	23,2	13,1	65,046	1	2	1	1	28,65423313	197	4,8	1,22	0,69	189	41	ND
0	14,27789185	24,5	16,1	65,046	1	0	2	1	23,06079665	207	9,2	0,94	0,52	124	26	ND
0	14,66392882	21,9	11,2	65,057	2	2	0	1	21,10986001	203	4,6	2,03	0,62	141	25	ND
0	14,275154	29,8	30,7	65,06	1		0	1	23,25716611	187	4,6	1,44	0,54	121	22	ND
0	14,28062971	16,7	16,6	65,06	1	2	2	1	32,53017751	275	10,7	1,11	0,64	233	23	ND
0	14,41478439	23,9	28,6	65,068	1	2	0	1	22,05577929	246	6,8	1,61	0,62	183	20	ND
0	14,65845311	25,6	15,8	65,076	1	0	0	0	24,33762735	291	4,7	2,01	0,62	147	14	ND
0	14,14921287	15,6	18	65,076	1	0	0	1	31,44860953	238	7	1,78	0,66	176	22	ND
2	12,93634497	31,1	12,8	65,079	2	0	1	0	26,93079846	313	4,5	1,59	0,63	109	43	ND
2	2,32991102	40,5	25,4	65,084	1	2	2	0	23,59930182	211	6,5	2,24	0,64	155	30	ND
0	14,31622177	35,3	10,4	65,084	1	1	0	1	25,22728777	478	8,2	1,29	0,66	172	34	ND
0	14,14921287	23	14,8	65,084	2	1	0	1	24,64959328	242	5,2	1,38	0,66	123	20	ND
0	14,74058864	18,1	22,1	65,087	1	0	2	0	24,83416658	303	8,8	1,41	0,63	152	22	ND
0	13,76591376	25,7	10,5	65,087	2	1	0	1	26,83893963			1,85	0,56	184	31	ND
0	14,33538672	31,3	14,3	65,095	1	1	2	1	26,55845146	187	5,5	1,01	0,6	236	35	ND
2	13,48117728	27,1	19,5	65,109	1	1	0	1	30,85960738	246	5,2	1,46	0,61	168	58	ND
0	14,49144422	23	12,6	65,114	2	0	2	1	21,98144962	203	8,8	1,68	0,61	159	20	ND
0	13,54140999	18	10,8	65,114	1	1	1	1	27,45055788	282	7,1	1,33	0,62	128	28	ND
0	13,89185489	16,7	13,4	65,117	1	1	0	1	22,06747659	156	4,8	1,45	0,63	135	27	ND
0	13,49212868	85,6	50,8	65,12	1	0	0	1	32,97621741	238	8,2	1,27	0,7	230	134	ND
2	8,046543463	21,8	29,3	65,12	1	1	2	1	25,21445558	274	7	1,37	0,71	166	100	ND
0	13,54140999	22,5	8,6	65,12	1	3	1	1	22,65095643	209	6,9	1,68	0,56	130	21	ND
2	8,777549624	36,1	34,9	65,123	1	3	0	1	32,58769948	302	5	1,95	0,62	213	123	ND
0	13,97125257	16,7	23,1	65,123	3	0	0	0	29,79633207	209	4,6	1,93	0,63	166	29	ND
0	13,83709788	20,9	16,4	65,131	2	2	1	1	25,12072109	244	6,9	1,78	0,58	260	32	ND
2	11,57563313	19,1	15,3	65,131	1	0	1	0	25,82267435	283	5,8	1,36	0,6	167	21	ND
0	13,78234086	12,8	8,6	65,133	1	1	0	1	20,4140097	257	11	2,66	0,8	127	33	ND
2	10,52429843	25,7	16	65,136	1	2	1	1	29,20300819	229	4,9	1,67	0,63	152	21	ND
0	14,06707734	19,8	12,7	65,139	1	0	2	1	26,53145338	275	8,7	1,42	0,62	163	21	ND
2	8,895277207	34,6	21,1	65,142	1	1	2	0	24,43107165	187	5,9	1,7	0,52	131	73	ND
0	14,35455168	25,3	19,5	65,153	1	1	0	1	27,14577915	224	5,2	2,03	0,63	161	22	ND
2	11,78097194	21,9	14,8	65,158	1	1	1	1	26,29789292	240	4,8	1,68	0,61	182	27	ND
0	13,62628337	26,1	25,9	65,158	1	1	0	0	25,82111917	275	5,7	1,98	0,63	190	20	ND
0	14,08898015	18,7	14	65,161	1	1	2	1	31,19591032	228	3,7	1,78	0,62	142	29	ND
0	14,29979466	55,5	44	65,164	1	1	0	1	28,23329422	179	4,9	2,08	0,54	279	204	ND
0	13,97399042	35	27,9	65,166	2	2	0	1	27,18904734	243	4,9	1,8	0,6	170	116	ND
0	14,54620123	21	19	65,175	1	2	2	1	24,04194337	254	6,8	3	0,62	182	50	ND
0	13,99315537	21,9	26,1	65,177	1	0	0	1	25,18644548	284	5,2	1,84	0,53	167	23	ND
0	14,30253251	17,5	35,7	65,18	1	1	0	1	24,61904825	236	6,8	1,99	0,59	194	26	ND
2	10,0807666	34	23,6	65,18	1	2	0	1	24,2415229	210	4,2	1,37	0,74	147	68	ND
0	13,99315537	30,5	25,7	65,183	1	0	0	0	38,41216452	291	5,1	1,2	0,58	207	17	ND
0	14,75975359	19,1	16,9	65,183	2	1	1	1	22,29745905	198	5,7	1,98	0,66	199	16	ND
2	4,457221081	29	11,2	65,188	1	3	2	1	26,6343728	270	4,1	2,36	0,74	188	29	ND
0	13,93566051	61,3	31,9	65,191	2	0	1	0	25,66788816	286	6,2	1,29	0,5	159	25	ND
2	8,572210815	14,4	13,3	65,194	2	3	1	1	25,76298058	206	4,4	2,09	0,67	131	49	ND
0	14,20670773	30	15,2	65,196	1	1	0	1	25,91490896	211	5,5	1,44	0,58	150	108	ND
2	7,901437372	24	13,2	65,199	1	0	0	0	27,59704408	213	5,9	1,67	0,6	235	22	ND
0	14,12457221	21,9	28,4	65,205	2	0	0	1	26,81827695	223	5,5	1,37	0,6	187	56	ND
0	14,08350445	24,4	25,1	65,21	1	2	1	1	22,4330603	222	4	1,45	0,54	120	21	ND
0	14,24229979	34,1	11,6	65,216	2	2	1	1	21,85802274	277	4,1	1,12	0,55	148	36	ND
0	14,12183436	82,8	35,8	65,216	3	0	0	1	26,06680528	337	5	1,18	0,57	255	29	ND
0	13,93566051	16,5	10	65,224	2	0	0	1	21,73893454	234	7,7	2,36	0,7	126	18	ND
0	13,72758385	11,4	10	65,227	1	0	0	1	23,69568915	229	5,7	2,6	0,64	149	29	ND
0	13,58795346	26,1	14,6	65,229	1	1	0	1	21,9056051	186	5,3	2,3	0,64	152	31	ND
0	14,12457221	30,4	17	65,235	2	0	2	0	34,12900087	212	5,7	1,37	0,61	155	46	ND
0	14,16563997	15,3	12,1	65,238	1	0	1	0	27,8545687	253	6,4	1,66	0,61	142	28	ND
2	5,661875428	51,4	39,5	65,24	1	1	1	1	25,44761823	246	5,6	1,97	0,67	233	34	ND
2	11,29089665	36,1	21,1	65,246	1	2	0	0	40,45453698	228	4,7	2,56	0,69	146	33	ND
0	13,91649555	20,5	25,5	65,248	1	0	2	1	23,41259575	215	5,2	2,45	0,7	179	71	ND
0	14,6091718	53,4	26,2	65,248	1	1	0	0	31,2640274	238	7,6	1,99	0,62	181	30	ND
0	14,52429843	39,5	31,2	65,248	1	1	2	1	29,8999232	294	6,7	1,49	0,64	159	26	ND
2	13,66187543	23,8	36,5	65,251	1	0	0	1	19,2415445	174	3,4	2,05	0,57	165	19	ND
0	14,47501711	11,9	11,1	65,251	1	0	1	0	31,13368841	217	6,2	1,49	0,65	168	31	ND
0	14,68035592	38,1	20,7	65,273	1	2	0	1	22,64548551	168	4,7	1,8	0,61	130	17	ND
2	13,14715948	48,6	29,5	65,279	2	0	1	0	23,40461501	332	6	1,59	0,53	104	21	ND
0	14,32169747	18,2	18,7	65,279	1	1	2	1	20,8203125	166	6,3	1,86	0,57	128	28	ND
0	14,37919233	25,9	13,7	65,281	1	1	2	1	19,21769381	217	5,3	1,66	0,58	154	45	ND
0	14,41204654	31,2	14,3	65,295	1	1	0	0	23,87092498	348	3,4	1,98	0,59	162	28	ND
2	8,197125257	37,2	17,2	65,298	1	2	0	1	32,1484375	315	5,1	1,59	0,63	212	33	ND
2	9,535934292	23,1	19,5	65,303	3	0	2	1	15,59913588	331	8,4	1,78	0,56	142	32	ND
0	13,90006845	21	29,9	65,309	1	2	0	0	32,76958733	136	7,7	2,06	0,69	216	138	ND
0	14,0698152	20,7	15,6	65,311	1	0	2	1	23,12690941	228	6,4	1,34	0,55	178	23	ND
0	14,53251198	27,6	16,8	65,311	2	1	0	1	28,10098723	229	5,1	1,42	0,58	127	18	ND
0	14,14099932	19,4	12,5	65,314	2	3	1	1	29,78728952	353	5,2	1,48	0,59	102	19	ND
0	14,63928816	24,2	22,5	65,317	1	1	0	0	31,62738134	259	6,5	1,31	0,61	183	29	ND
1	2,784394251	23,6	20,3	65,317	1	3	2	1	24,89013558	223	7	1,14	0,61	175	29	DEM
0	14,58453114	28,1	24,6	65,32	1	2	2	1	22,50803516	192	4	1,67	0,56	109	62	ND
0	13,66461328	19	14	65,328	1	1	1	0	21,5179999	223	6	2,2	0,79	144	28	ND
0	14,48596851	21	15,6	65,331	1	0	0	0	35,47643172	245	5,9	1,35	0,55	155	26	ND
0	14,51334702	10,6	14,2	65,347	3	1	0	0	24,19305046	304	3,6	2,39	0,63	134	31	ND
2	13,10882957	13,2	14,3	65,347	2	2	1	1	23,56284651	186	4	1,96	0,64	116	19	ND
0	13,77412731	21,6	8,6	65,352	1	1	0	1	21,75560655	272	4,9	2,02	0,75	291	133	ND
0	14,85831622	13,3	8,6	65,355	2	3	0	0	23,93170931	255	4,5	1,41	0,61	133	41	ND
0	13,77412731	27,3	10,2	65,361	1	0	0	1	27,32095261	299	6,9	1,77	0,66	261	57	ND
1	11,54825462	25,2	12,7	65,369	1	0	0	0	23,58634355	160	4,4	2,79	0,6	183	50	AD
0	14,56810404	15,5	10,1	65,369	1	0	0	1	25,80748022	284	6	1,6	0,59	305	59	ND
0	14,12183436	38,4	22,1	65,377	2	3	0	1	22,29252482	192	4,3	1,75	0,54	151	88	ND
0	13,54140999	15,2	12,4	65,38	1	0	0	1	24,39512899	255	9,6	1,84	0,64	167	36	ND
0	14,06433949	23,3	17,9	65,383	1	0	0	1	24,91112378	226	4,1	1,32	0,55	260	15	ND
2	13,5633128	23,8	10,5	65,385	2	0	0	1	20,35101316	180	4,2	1,55	0,63	143	20	ND
0	13,87816564	26	17	65,388	1	0	1	1	20,44570871	341	5,4	2,6	0,4	84	17	ND
2	12,03559206	25,9	35,2	65,391	1	3	2	0	26,20028392	360	8,5	2,6	0,68	192	89	ND
1	12,11225188	17,6	21,6	65,391	1	1	2	1	21,29742719	247	5,8	1,77	0,61	189	43	DEM
0	14,22587269	18,7	16,7	65,394	1	2	0	1	30,74441915	289	6,2	1,33	0,57	173	31	ND
0	13,58795346	26,9	17,6	65,394	2	2	0	1	23,92479963	255	5,2	2,17	0,69	148	30	ND
0	14,14373717	29,1	26,1	65,396	2	0	1	1	25,50186333	229	5,2	1,1	0,65	137	26	ND
0	14,65845311	26,8	13,2	65,399	1	1	0	1	29,15400855	286	5,9	1,36	0,63	123	50	ND
0	14,08898015	24,4	14,9	65,405	1	0	0	0	31,00091827	243	5,7	1,52	0,59	220	48	ND
0	14,54893908	17,3	21,5	65,413	2	1	1	1	23,34245888	291	5,1	1,97	0,65	111	33	ND
0	14,12731006	22	15,6	65,415	2	0	0	1	29,04219987	273	6,7	2,22	0,63	120	20	ND
0	13,49212868	16,1	14,6	65,429	1	1	0	1	19,99114133	265	4,8	2,52	0,62	170	37	ND
2	9,054072553	24,5	19,9	65,432	2	0	0	1	28,96791786	199	4,2	1,99	0,59	177	35	ND
0	13,52772074	13,3	8,8	65,432	2	2	0	1	25,70895023	349	4,7		0,66	207	27	ND
0	14,16016427	28,9	17,7	65,435	1	2	0	1	28,49981782	201	5	1,54	0,59	163	208	ND
0	13,80150582	28,3	19	65,446	3	0	1	1	23,26299157	216	4,7	1,98	0,7	183	66	ND
0	14,16837782	27,2	25,6	65,448	2	2	0	1	29,13169483	228	4,8	1,52	0,65	161	28	ND
0	14,11088296	15,9	18,4	65,448	2	1	0	1	21,68657365	234	5,1	2,06	0,6	196	23	ND
2	6,850102669	20,3	26,6	65,448	2	0	2	1	27,3799937	255	6,3	1,33	0,57	167	23	ND
2	7,761806982	13,3	17,6	65,451	1		2	1	23,49859962	226	5,3	1,33	0,63	241	23	ND
0	13,85900068	28,6	11	65,451	1	2	0	1	22,76636914	242	5,3	1,69	0,69	181	36	ND
0	14,22313484	28,5	15	65,454	1	1	1	1	24,30876565	245	4,3	2,57	0,56	102	25	ND
2	5,563312799	15,9	11,9	65,454	2	1	0	1	26,78766998	211	7,5	1	0,55	167	64	ND
0	13,54688569	22,9	19,8	65,457	3	2	0	0	28,21157451	120	5	1,86	0,6	226	34	ND
1	6,461327858	14,9	20,5	65,462	1	2	1	1	21,56548143	182	3,8	2,66	0,57	118	21	DEM
0	14,56262834	12	8,7	65,465	1	2	0	1	26,50019332	179	4	1,77	0,56	153	16	ND
0	13,56605065	16,5	9,4	65,465	1	2	0	1	17,74400884	275	9,2	1,58	0,66	116	16	ND
2	12,45174538	17,5	26,8	65,465	1	0	2	0	25,1486054	270	6,2	1,46	0,6	163	24	ND
0	13,76591376	37,7	18,4	65,47	1	0	1	0	31,69082126	186	4,1	1	0,64	129	27	ND
0	14,03422313	113	55,7	65,481	1	0	2	0	41,26685812	250	8,2	1,36	0,51	188	41	ND
0	13,70020534	44,4	23,3	65,484	3	0	0	0	33,83535186	212	5,8	1,81	0,66	164	76	ND
0	14,33538672	18,1	12,2	65,487	1	0	1	1	21,6626441	192	4,5	1,48	0,53	195	37	ND
2	6,907597536	50,1	21,5	65,489	2	2	2	1	28,54043726	250	7	0,9	0,61	230	96	ND
0	13,89459274	9,3	11,3	65,489	1	0	0	1	29,30872177	355	5,6	1,99	0,68	168	30	ND
2	6,767967146	20,3	24,5	65,492	2	0	2	0	21,7655999	146	6,7	1,76	0,65	164	26	ND
1	13,05407255	26,6	27,2	65,503	1	0	0	1	29,6353622	242	7,8	1,96	0,64	137	23	DEM
0	14,6091718	38,3	17,2	65,506	1	0	0	1	30,04658973	323	4,7	1,41	0,55	157	57	ND
0	14,68309377	26,2	15,9	65,52	1	2	0	1	25,99578737	310	5,5	1,68	0,62	169	20	ND
0	14,08350445	38,2	50,1	65,522	1	0	1	1	22,32121194	302	5	2,21	0,65	183	31	ND
0	13,73853525	27	8,6	65,533	1	0	0	1	31,21148501	138	5,8	1,33	0,67	201	92	ND
0	13,50855578	15,3	10,1	65,539	2	2	0	1	22,38028511	203	2,8	2,2	0,63	102	27	ND
0	14,54893908	28,5	27,3	65,541	2	0	2	1	17,55819146	275	12,6	1,91	0,58	186	65	ND
0	13,9137577	14,1	14,8	65,544	1	0	0	0	23,2521757	227	3,9	1,76	0,61	158	19	ND
0	14,091718	45,8	39,4	65,547	3	3	0	1	28,93364354	248	5,2	1,57	0,58	178	91	ND
2	7,838466804	25,6	15	65,55	2	2	0	1	38,73825823	242	4,7	2,32	0,59	135	45	ND
0	13,93292266	25,7	23	65,552	1	1	0	1	26,70818083	197	7,6	0,91	0,64	156	35	ND
0	13,87542779	61,5	42,7	65,555	2	2	1	1	27,59660831	286	7,3	1,04	0,67	173	270	ND
0	13,88090349	33	30,1	65,558	1	1	0	1	22,33537987	203	5,3	1,27	0,61	113	31	ND
0	14,64750171	42,1	13,3	65,563	1	3	0	1	23,64344669	197	4,1	1,92	0,66	164	26	ND
0	13,724846	20	15,6	65,566	1	0	0	0	33,08082501	248	5	1,58	0,62	150	29	ND
0	13,81793292	18,2	12,1	65,577	3	2	0	0	21,75939444	253	3,9	1,85	0,58	111	19	ND
0	14,34086242	9,3	12,2	65,577	1	2	0	1	21,79811203	225	4,9	2,5	0,66	180	27	ND
0	13,70841889	18,8	14,8	65,582	1	1	0	1	30,79868985	245	5,3	3	0,57	147	35	ND
0	14,10814511	21,5	24,2	65,585	1	2	2	1	25,38795237	263	5,8	1,34	0,61	172	29	ND
0	13,72210815	56,4	36,5	65,588	1	0	2	1	29,78834231	289	11,3		0,6	140	23	ND
0	14,12457221	28,4	18,5	65,591	2	1	0	1	23,86630381	253	7,2	1,98	0,63	168	45	ND
0	13,9137577	33,9	38,8	65,591	1	0	0	1	30,73665393	247	3,4	1,43	0,58	153	20	ND
0	14,03422313	23,5	15,1	65,593	2	0	2	0	24,16522439	211	5,6	2,51	0,61	163	16	ND
0	13,73853525	28,7	19,4	65,593	1	1	2	1	25,81432848	297	7,3	1,71	0,72	193	57	ND
0	13,87268994	99,2	101,1	65,593	1	2	2	0	22,56963449	297	9,7	1,76	0,64	174	39	ND
0	14,36002738	21,7	13,5	65,599	1	0	1	1	27,78886505	304	6,9	1,76	0,7	282	78	ND
0	14,24503765	26,5	25,5	65,61	1	0	2	1	25,68055499	244	5,8	1,14	0,58	141	28	ND
0	14,14647502	22,7	26	65,61	3	0	1	1	31,92607123	257	6,4	1,29	0,63	150	23	ND
1	12,19438741	13,6	10,4	65,61	3	1	0	1	23,95767696	211	4,7	2,3	0,61	151	23	AD
2	9,00752909	19,5	26	65,618	1	2	1	0	36,42918035	274	5,8	1,3	0,59	199	30	ND
0	13,72210815	29,7	32,2	65,624	1	0	0	1	37,84357286	243	5,1	1,34	0,61	196	86	ND
0	14,08898015	16	17,3	65,626	1	0	2	1	23,37319876	300	9,5	1,59	0,55	182	22	ND
0	14,72416153	19,2	10,6	65,629	1	2	1	1	26,07897153	262	5,4	1,12	0,69	159	39	ND
0	13,86173854	36,9	17,8	65,629	2	2	0	1	25,3592207	200	4	1,55	0,6	135	25	ND
0	13,68925394	24,2	14,8	65,634	1	0	0	1	33,31767773	218	5,7	1,42	0,63	244	27	ND
0	14,23956194	14,9	17,6	65,64	2	1	2	1	24,74117814	170	6,8	1,72	0,56	156	21	ND
0	13,66461328	17,4	15,1	65,648	2	0	1	1	25,4183524	231	6,5	2,46	0,65	221	99	ND
0	14,0862423	16,5	15,6	65,648	1	1	0	1	26,69129338	199	4,6	2	0,63	117	26	ND
2	6,850102669	9,3	14,9	65,656	1	0	0	1	25,62311517	232	5,6	1,66	0,61	104	26	ND
0	14,14647502	19	29,7	65,659	1	1	0	1	32,89473684	219	4	1,5	0,6	135	18	ND
1	2,223134839	24,5	15,4	65,662	2	1	1	1	18,21844993	172	4,2	1,73	0,62	160	20	DEM
0	14,32169747	36,1	11,6	65,662	1	1	2	1	22,97568866	260	4,3	2,29	0,63	133	25	ND
0	13,96851472	18	16,2	65,662	2	1	0	1	24,21244173	257	4,2	1,84	0,63	150	107	ND
0	14,81998631	35,5	24,6	65,662	1	0	0	1	27,26901746	218	7,3	1,05	0,64	180	16	ND
0	14,34086242	74,5	135,3	65,665	1	1	1	0	45,73961485	242	7,1	1,42	0,61	168	166	ND
0	14,22039699	23,6	28,6	65,665	1	2	2	0	27,36097846	223	9,6	1,71	0,59	168	61	ND
0	14,20396988	15,6	18,3	65,681	1	3	0	1	23,07749677	321	3,8	2,49	0,55	155	24	ND
0	14,35728953	37,9	50	65,684	2	1	1	1	24,76300192	234	4,5	1,76	0,64	155	416	ND
0	13,48939083	9,3	19,1	65,684	2	2	0	1	26,3997789	220	5	2,02	0,61	112	58	ND
0	14,64750171	14,8	16,5	65,689	1	0	1	1	23,68223398	298	5,7	1,31	0,63	112	22	ND
0	14,33812457	23,6	14	65,689	2	1	0	1	21,31029927	276	4,5		0,71	187	35	ND
0	14,18480493	16,2	23,7	65,695	3	1	1	1	26,8945537	262	4,9	1,24	0,56	199	47	ND
0	14,64202601	44	44,4	65,7	1	0	0	1	28,97238569	348	7,1	1,83	0,63	201	29	ND
1	13,68377823	21,4	30,1	65,7	1	2	0	1	28,62139199	297	7,8	1,88	0,78	202	86	AD
0	13,58521561	76,9	42	65,706	2	0	1	1	25,93827968	199	4,3	1,5	0,65	341	164	ND
1	9,040383299	15,7	22,1	65,706	1	1	0	1	21,77726231	244	6	2,01	0,63	139	29	DEM
0	14,27789185	13,5	9	65,714	1	2	2	1	25,49392233	202	4,3	1,46	0,59	166	22	ND
2	1,086926762	70,4	23,7	65,719	1	2	1	0	32,50969809	241	11,9	2,96	0,66	240	242	ND
0	13,93292266	16,5	15,9	65,728	1	3	1	1	30,58365319	282	8,8	1,77	0,45	119	22	ND
0	14,6201232	40,1	20,8	65,73	1	0	2	1	26,06576392	297	9,1	1,34	0,56	198	32	ND
0	13,49760438	15,5	16,8	65,747	1	1	1	1	24,74690573	251	4,8	2,34	0,67	230	201	ND
0	13,77686516	17	19,3	65,749	1	2	1	1	28,07108864	155	5,9	2,5	0,67	181	53	ND
0	13,83162218	18,7	30	65,752	2	0	0	1	29,53480347	234	7,7	1,73	0,62	222	26	ND
0	13,86173854	29,6	49,5	65,755	1	2	1	1	25,77439543	321	6	1,28	0,6	169	34	ND
2	3,767282683	34,3	19	65,755	1	0	2	0	23,7953263	252	6,7	1,39	0,71	174	22	ND
0	14,10814511	19,5	10,9	65,758	2	3	2	0	34,95235523	169	4,2	1,75	0,57	207	57	ND
0	14,14099932	21,9	27	65,758	2	0	2	1	24,81505223	217	5,2	1,7	0,62	147	47	ND
0	13,7467488	18,1	10,7	65,758	1	0	0	1	26,20589716	184	4,5	2,3	0,65	148	34	ND
2	13,7522245	22,7	27,7	65,76	1	0	1	0	33,48721954	303	6,8	2,03	0,69	171	33	ND
0	14,03148528	16,6	14,2	65,766	1	0	2	1	26,41029383	234	5,7	1,45	0,59	153	18	ND
0	13,88090349	23,5	24,5	65,766	1	0	1	0	28,92314387	220	4,1	1,5	0,65	183	25	ND
0	13,79603012	48,4	31,1	65,769	1	0	1	0	34,06489058	335	7,1	1,27	0,64	277	82	ND
2	11,16769336	25,5	22,1	65,771	1	2	2	0	21,29907276	242	8,1	2,38	0,56	225	42	ND
0	14,35181383	21	25,1	65,785	1	0	1	1	31,73897163	306	6	1,49	0,56	198	24	ND
2	3,039014374	9,3	16	65,788	1	2	0	1	27,40692544	219	4,3	2,4	0,6	128	31	ND
0	14,35728953	20,2	11,4	65,791	2	0	0	1	23,63490414	229	5,2	1,93	0,58	170	23	ND
1	11,8275154	45,9	45	65,793	1	0	1	1	25,52860218	204	3,7	1,59	0,51	149	17	AD
2	11,46338125	39	27,2	65,793	1	0	2	0	31,46713835	285	7,4	1,26	0,63	153	60	ND
0	14,18480493	11,7	17,1	65,802	1	0	2	1	19,57527933	261	6,1	1,97	0,65	162	21	ND
0	14,06433949	29,7	20	65,802	1	2	1	1	20,95631641	296	5,5	1,97	0,62	151	23	ND
0	13,87268994	30,5	18,6	65,81	1	2	1	1	29,65809726	300	5,8	1,39	0,67	169	24	ND
0	14,02600958	17,9	10,3	65,812	1	0	0	1	25,71341056	304	6,8	1,06	0,57	191	28	ND
0	14,21765914	20,1	16,6	65,823	2	2	1	1	27,61097722	232	4	1,68	0,65	168	62	ND
0	13,80424367	18,1	25,1	65,829	2	0	2	0	29,6460872	276	6,7	1,46	0,66	221	20	ND
0	14,47227926	31,4	23,6	65,837	2	3	2	1	23,33956244	384	9,3	1,69	0,61	134	24	ND
0	13,80424367	29,3	14,4	65,856	3	2	0	1	18,13285261	154	2,9	2,33	0,72	164	18	ND
0	13,87542779	19,2	18,7	65,856	1	1	1	1	29,11019127	209	5	1,64	0,56	199	22	ND
2	13,74948665	9,3	16,4	65,859	1	0	2	1	20,6533237	255	7,9	1,76	0,55	166	20	ND
0	13,70568104	41,2	34,7	65,859	1	0	0	1	29,72845282	243	4,6	1,39	0,61	182	32	ND
0	14,64750171	45,3	10,9	65,873	1	2	1	1	22,97538608	334	6,7	1,62	0,63	179	31	ND
0	14,20396988	16,7	24	65,873	2	2	0	0	28,70553327	316	6,3	1,38	0,51	154	49	ND
0	14,71868583	18,2	13	65,875	1	1	0	0	25,51497132	257	6,2	1,71	0,67	186	39	ND
0	13,69746749	32,2	52,5	65,878	2	0	0	1	29,93076931	200	5,3	1,57	0,58	155	23	ND
0	14,1026694	20,1	25	65,884	1	0	0	1	29,72552875	265	7,8	1,87	0,59	135	20	ND
0	13,89459274	21,3	23,4	65,895	2	0	0	1	23,38120433	174	4,2	2,27	0,69	136	27	ND
2	7,676933607	42,8	28,2	65,897	1	3	0	1	23,73614215	348	8,6	1,04	0,57	184	89	ND
0	14,12731006	19,4	23,2	65,897	2	3	0	1	32,70963645	162	3	1,35	0,55	128	36	ND
0	13,88090349	33,6	33,6	65,9	1	0	2	1	27,38867651	216	5,4	1,84	0,67	196	36	ND
0	14,67761807	25,8	15,7	65,903	1	0	0	0	28,00380688	290	7,2	1,9	0,66	150	17	ND
0	13,83983573	13,1	14	65,908	3	3	2	1	19,87676406	229	3,8	1,77	0,64	129	23	ND
2	8,807665982	22,4	18,2	65,916	1	3	2	1	23,91337619	315	8,8	1,35	0,67	151	16	ND
0	14,18480493	17,8	17,3	65,916	2	0	1	0	23,39690962	214	2,9	2,98	0,58	196	53	ND
0	13,88090349	31,2	56	65,919	1	0	1	1	26,27969232	222	3,6	1,93	0,59	177	42	ND
0	13,7357974	46	18,3	65,922	1	0	0	1	24,32643754	273	3,8	1,75	0,65	133	23	ND
2	10,34086242	63	43,9	65,922	1	0	2	0	32,1978357	261	8,5	1,34	0,55	178	39	ND
0	14,90759754	21,6	16,4	65,93	1	1	0	1	31,57847059	195	6,7	2,05	0,65	150	16	ND
0	13,72758385	26,8	15,6	65,933	1	0	1	1	21,59554225	286	4,6	2,1	0,64	177	20	ND
0	13,7467488	14	14,1	65,936	1	3	0	1	26,41653487	191	4,3	1,99	0,72	173	31	ND
0	14,39835729	39,6	8,6	65,938	1	3	0	1	27,75857988	308	4,6	1,41	0,72	273	162	ND
0	14,71868583	25,1	13,3	65,941	2	2	2	0	23,65310809	143	3,9	2,62	0,61	183	221	ND
0	14,51060917	9,3	26,1	65,944	1	0	2	1	23,17382451	292	5,4	1,4	0,55	148	19	ND
0	13,90006845	35,8	29,8	65,947	2	0	1	1	28,30366216	231	4,1	1,73	0,58	288	85	ND
0	14,81451061	21,3	15,1	65,955	1	1	1	1	24,02211726	228	8	1,67	0,7	232	29	ND
0	13,91101985	27,7	17,3	65,963	1	1	0	1	31,28719457	271	6,5	1,68	0,63	189	19	ND
0	14,20670773	18,5	16	65,966	1	0	1	1	31,53915439	185	4,4	1,96	0,63	111	33	ND
0	13,88090349	30,8	22,7	65,969	1	0	2	1	28,49778756	245	5,6	0,91	0,7	210	22	ND
2	13,14442163	20,6	9,8	65,977	1	2	1	1	27,78527252	191	5,2	1,55	0,75	137	23	ND
2	14,01505818	18,4	21,7	65,979	1	2	2	1	22,64981031	208	6,7	2,58	0,66	189	162	ND
0	14,29431896	34,4	29,6	65,979	1	1	0	1	23,08833539	255	4,8	2,73	0,65	169	82	ND
2	10,88021903	35,2	11,9	65,982	1	1	2	1	30,13666095	265	8,1	1,55	0,61	205	33	ND
0	14,02874743	65,2	36	65,999	1	0	0	0	33,50147636	259	6,7	0,99	0,58	172	38	ND
0	13,52772074	18,4	12,9	65,999	1	1	0	1	27,76314681	208	5,4	1,74	0,61	127	22	ND
0	13,91101985	28,7	26,5	66,007	1	2	0	1	23,72364487	236	6,2	2,28	0,56	111	18	ND
1	8,87063655	18,4	16,2	66,01	2	1	0	1	20,71062758	201	4,1	2,15	0,56	171	33	DEM
0	13,76317591	25	19	66,01	1	1	1	1	28,31253439	173	5,2	0,97	0,61	149	28	ND
0	13,68104038	11,7	17,5	66,026	1	2	2	1	25,11208565	197	3,3	2,56	0,62	147	39	ND
2	7,260780287	32,4	18,2	66,026	1	0	2	0	29,49230735	231	4,8	1,93	0,62	233	81	ND
2	13,41820671	20	10,6	66,031	1	1	0	1	21,41079933	168	3,8	1,69	0,6	158	144	ND
0	13,9301848	25,3	13	66,031	1	0	2	1	25,46082247	325	6,3	1,84	0,65	114	34	ND
2	3,4770705	23,3	13,9	66,037	2	3	0	1	23,95047616	231	5	1,84	0,59	165	16	ND
0	14,54893908	17,6	9,9	66,045	2	0	0	1	25,18098586	233	4,3	1,45	0,59	173	27	ND
0	14,28336756	59	40,9	66,048	2	0	2	1	22,0720719	255	7,4	1,22	0,57	221	25	ND
0	14,20123203	37,3	40,1	66,056	2	2	0	1	27,37477074	200	5,5	1,57	0,62	222	146	ND
0	13,59342916	30,8	32,1	66,059	3	2	0	0	31,66991427	215	4,6	1,55	0,62	194	30	ND
0	14,88843258	25,5	11,6	66,059	1	2	0	1	26,09982649	274	5,2	1,82	0,67	172	17	ND
0	14,21765914	88	63	66,067	1	0	2	1	31,01594493	245	8,1	2,18	0,65	253	133	ND
0	14,51334702	34,3	16,7	66,067	1	0	0	1	27,71653444	227	5,9	1,18	0,61	167	27	ND
0	14,18206708	23,5	19,2	66,07	2	0	2	0	20,67755237	300	8,5	1,61	0,59	213	133	ND
2	8,824093087	22,4	11,8	66,07	1	0	2	1	17,9513793	302	5,9	2,36	0,52	221	130	ND
0	14,19575633	36,2	26,2	66,073	1	2	1	1	22,7666205	285	5,3	2,46	0,65	191	41	ND
0	13,99041752	13,8	11,6	66,073	3	2	1	1	21,20960103	373	5	1,74	0,53	134	19	ND
0	13,95756331	20,7	26,5	66,073	1	1	1	0	26,37772908	296	7,5	1,06	0,58	112	35	ND
0	13,75770021	20,5	21	66,075	2	3	0	1	19,52590134	248	3,7	2,09	0,62	145	21	ND
0	14,75975359	54,3	16,4	66,075	1	0	2	0	28,67825954	379	8,7	1,35	0,69	199	38	ND
0	14,65845311	15,2	16,4	66,078	3	2	1	0	22,29910511	162	3,6	1,93	0,65	208	33	ND
0	14,20670773	28,9	23,2	66,094	3	1	1	1	36,99954417	248	5,3	1,51	0,65	219	29	ND
2	6,088980151	21,4	32	66,094	1	1	2	1	26,67190379	346	7,5	1,46	0,52	137	68	ND
0	13,79876797	9,3	8,6	66,094	1	1	1	1	23,41092305	243	4,2	1,61	0,63	167	20	ND
1	8,928131417	24,5	10,6	66,1	2	3	0	0	23,83229363	232	4,2	1,56	0,65	154	25	DEM
0	14,56262834	72,1	40,1	66,1	2	0	0	1	25,35425135	305	4,8	1,36	0,64	177	30	ND
2	10,88569473	27,7	22,6	66,111	2	2	2	1	23,69346868	275	5,4	2,35	0,57	121	18	ND
0	14,14099932	36	22,9	66,111	2	2	0	1	24,5222217	274	5	1,63	0,53	179	27	ND
0	14,50787132	29,9	10,2	66,114	1	0	1	1	29,42810872	323	6	1,47	0,51	175	25	ND
0	14,22039699	11,8	18,5	66,114	1	0	0	1	28,44218684	308	5,9	1,66	0,65	185	29	ND
0	13,73853525	19,3	32,6	66,114	2	0	0	1	31,99871415	234	5,5	1,51	0,62	102	25	ND
0	14,13004791	35,5	22,9	66,116	1	2	2	1	29,797287	245	10,7	1,28	0,66	177	156	ND
0	13,95756331	40,8	32,6	66,116	2	1	1	1	31,6015625	186	5,3	1,94	0,6	160	26	ND
0	13,85626283	24,8	30,7	66,122	1	3	0	0	34,28436575	271	6,3	1,18	0,66	181	112	ND
0	14,23682409	22,8	22,8	66,122	1	1	0	0	29,89807794	261	7,7	1,34	0,57	190	34	ND
0	13,96851472	9,9	8,6	66,125	2	2	0	1	29,70382198	329	7,3	2,11	0,48	100	53	ND
0	14,11088296	37,9	30,5	66,127	1	3	1	0	26,81272008	272	5	1,93	0,67	280	132	ND
1	12,26557153	29,7	39,7	66,13	1	2	2	0	27,89458145	276	7,2	1	0,68	119	36	AD
0	13,82340862	42	78,5	66,13	1	0	2	1	28,45469279	262	5,1	1,31	0,63	220	48	ND
0	14,52977413	17,1	15,7	66,136	1	2	1	1	21,33994492	302	5,2	1,42	0,62	85	44	ND
0	14,20123203	23,2	38,8	66,146	1	1	0	0	37,00159536	263	5,1	1,47	0,63	176	17	ND
1	10,41752225	29,4	18,6	66,146	1	2	1	1	30,36990112	208	4	2,06	0,6	211	166	AD
2	14,16016427	29,9	21,4	66,152	3	0	0	1	23,08019485	160	5,5	1,87	0,63	136	21	ND
0	14,22587269	84,7	38,8	66,16	1	0	1	1	26,27658791	291	7,5	0,96	0,61	248	63	ND
0	14,27789185	20,8	24,7	66,163	1	0	0	1	27,08453335	241	4,3	1,42	0,55	169	22	ND
0	14,14647502	20	18,4	66,166	2	3	0	1	29,26989511	242	7	1,4	0,64	135	60	ND
0	14,6255989	20,2	10,9	66,168	1	3	2	1	19,70977177	226	7	1,71	0,65	150	23	ND
0	13,67008898	37,3	29,9	66,174	2	1	0	0	29,55501235	274	4,5	1,5	0,57	143	24	ND
0	14,16290212	18	15,8	66,179	1	1	0	1	20,87936238	222	3,6	2,63	0,62	112	24	ND
0	14,14373717	32,9	15,5	66,179	1	2	2	1	24,42932949	195	6,5	2,28	0,65	178	23	ND
0	13,93839836	22,9	24,2	66,19	1	1	0	1	27,30110448	184	3,8	1,56	0,6	139	73	ND
0	13,93839836	22,7	8,6	66,193	2	2	1	1	22,44453985	214	5	1,71	0,62	124	16	ND
2	7,794661191	41,4	35,7	66,204	1	2	2	1	25,40215804	242	6,7	1,6	0,66	207	34	ND
0	14,64202601	16,4	11,8	66,204	1	1	1	1	28,94817847	63	6	1,76	0,58	109	15	ND
0	14,11088296	34,4	16,7	66,207	1	2	0	0	18,40473585	128	4	2,16	0,67	146	30	ND
0	14,16290212	16,9	13,5	66,207	2	1	1	1	21,91117536	140	3,2	2,01	0,53	133	20	ND
0	14,16016427	26,5	27,8	66,22	1	2	0	1	26,99652988	222	5,4	2,17	0,49	155	25	ND
0	13,79603012	46,1	24	66,223	1	2	0	1	24,55862425	157	4,3	1,74	0,6	172	25	ND
0	14,25598905	44,9	25,3	66,226	1	2	1	1	18,41215825	284	4	0,9	0,53	123	24	ND
0	13,54962355	14,4	8,6	66,24	1	2	0	1	23,92420109	193	5,1	1,66	0,52	133	26	ND
0	13,7467488	17,6	17,7	66,248	1	1	1	1	23,49809485	227	7	1,67	0,68	151	21	ND
1	12,50376454	20	12,4	66,248	1	3	0	1	24,9842967	283	6,4	2,03	0,7	117	28	DEM
0	14,26146475	20,2	12,4	66,253	1	0	1	1	27,44447873	266	4,7	1,67	0,62	168	46	ND
0	14,13004791	27,5	22,2	66,261	2		0	1	31,47231121	290	6,1	1,56	0,59	116	87	ND
0	13,52772074	22,5	20,3	66,272	1	0	0	1	26,80220211	266	3,9	1,58	0,65	159	23	ND
0	14,62286105	24,5	11,5	66,283	2	2	1	1	26,59218072	342	4,8	1,66	0,68	140	18	ND
0	13,9192334	34,4	25,5	66,286	1	0	0	1	24,81052839	458	7,5	1,77	0,59	181	49	ND
0	14,091718	9,3	19,5	66,289	1	2	0	1	21,94273705	173	3,7	1,56	0,72	134	34	ND
0	14,20396988	24,9	11,7	66,3	1	2	0	1	22,71660906	236	3,8	2,2	0,56	161	23	ND
0	14,12457221	43,1	20,6	66,303	1	3	2	0	24,55848865	319	7,1	1,28	0,61	140	17	ND
0	13,77412731	24,6	12,2	66,303	1	3	1	1	27,9500393	325	5	1,67	0,64	160	34	ND
0	14,50513347	21,6	12,6	66,305	2	2	0	1	24,30952422	174	3,7	2,06	0,53	137	30	ND
0	14,0698152	30,2	24,2	66,305	1	2	0	1	27,56931407	351	7,1	1,47	0,64	197	39	ND
0	14,16290212	45	38,1	66,308	2	0	0	1	20,74468548	258	5,9	1,37	0,6	155	19	ND
0	14,31348392	98,6	51	66,324	2	0	0	1	30,78221623	247	8,5	1,34	0,58	166	36	ND
0	14,0862423	24,5	14,3	66,324	1	1	0	1	29,54026512	208	7,1	1,54	0,65	213	32	ND
2	8,613278576	25,4	20,4	66,333	1	0	1	0	19,06239676	451	12,6	3	0,6	299	43	ND
2	12,40520192	16,2	13,1	66,333	1	0	1	1	22,85530385	225	5,5	1,89	0,6	135	38	ND
0	14,45037645	14,7	16,2	66,338	2	1	0	0	23,19494063	287	4,8	2,07	0,66	160	26	ND
0	14,51060917	34,9	42,2	66,338	1	1	1	0	35,22928357	159	5,3	1,86	0,63	159	104	ND
0	13,93839836	41,8	43,2	66,341	1	2	0	1	26,06214603	234	5,4	1,4	0,61	177	45	ND
0	13,74401095	13,7	11,3	66,344	1	1	0	1	20,73606202	221	4,9	2,04	0,72	84	23	ND
2	0,618754278	60,5	49,9	66,346	2	0	0	0	28,04450541	147	1,6	1,16	0,63	254	29	ND
0	13,96851472	21,8	31,6	66,346	1	2	0	1	28,64733516	265	5,2	1,71	0,59	187	117	ND
0	14,74332649	27,7	13,6	66,349	1	1	2	1	28,42045741	214	6,1	1,07	0,55	178	39	ND
0	14,64476386	29,7	27,2	66,352	1	0	0	1	37,12114595	207	5,6	1,43	0,64	230	28	ND
0	13,87816564	48	38,1	66,352	2	0	0	1	32,6353687	234	5,6	1,65	0,64	205	47	ND
2	2,187542779	14,8	17,5	66,355	1	0	2	0	18,94584327	228	5,6	1,94	0,59	151	56	ND
0	14,16290212	19	22,9	66,363	1	1	2	0	33,77296416	271	5,2	2,45	0,57	96	33	ND
0	13,76317591	60,7	32,5	66,363	1	0	0	0	22,33537987	296	7,1	1,21	0,65	156	25	ND
0	14,24503765	16,1	15,8	66,363	1	2	0	0	24,44077461	288	4,8	2,2	0,61	151	44	ND
2	13,61259411	22,8	14,8	66,371	1	0	2	1	21,99155524	164	5,9	1,57	0,61	168	30	ND
0	13,90006845	36,9	19,4	66,374	1	0	0	1	21,17011427	155	4	1,27	0,6	187	24	ND
0	14,66392882	27,1	19,7	66,376	1	1	1	0	27,85398567	207	5,5	1,02	0,56	167	15	ND
0	14,62286105	21,1	24,1	66,376	1	1	0	1	33,84415987	224	5,8	1,62	0,62	231	34	ND
0	14,16016427	24,6	22,1	66,376	3	2	0	1	23,89432206	228	6,4	2,01	0,58	152	20	ND
0	14,28336756	25,2	12,4	66,382	3	0	0	0	25,09623671	302	5,4	1,28	0,68	145	26	ND
0	14,28062971	23,7	15,8	66,385	2	0	0	1	27,96565788	254	5,3	1,75	0,56	155	24	ND
0	14,48870637	28,8	20,2	66,398	2	0	0	1	27,13995493	290	5,2	1,69	0,59	163	21	ND
0	14,091718	29,5	23,7	66,407	1	0	0	1	32,88577474	280	5,9	1,2	0,59	211	25	ND
1	5,960301164	14,2	36,1	66,409	2	1	0	1	23,88193532	276	5,9	2,3	0,61	133	55	AD
0	14,14647502	64,9	34,7	66,412	1	2	0	1	26,83578607	281	4,5	1,58	0,58	135	24	ND
2	13,65913758	169,7	142,3	66,412	1	3	2	1	24,06767149	318	10,9	2,39	0,57	136	26	ND
0	14,54620123	15,5	43,8	66,418	2	2	2	1	20,98867544	346	12	1,44	0,55	192	26	ND
0	13,76043806	28,7	33	66,418	1	0	0	1	44,52193314	252	4,7	1,54	0,65	195	53	ND
0	14,14921287	28,8	26,5	66,418	1	1	1	1	26,47627952	274	4,9	1,78	0,61	192	174	ND
0	14,16016427	23,6	27,8	66,42	1		0	1	29,79460061	334	6,3	1,65	0,55	143	21	ND
0	14,18480493	17	11,2	66,423	2	2	0	0	28,62675616	186	5,4	1,53	0,53	125	25	ND
0	14,17932923	9,3	11	66,434	1	0	0	1	26,71367089	249	3,8	1,54	0,6	176	23	ND
0	14,76249144	20,4	15,1	66,434	1	1	0	1	27,78527252	197	3,8	2,27	0,69	180	20	ND
0	14,23956194	25,3	49,5	66,445	1	1	0	1	28,32896397	215	5,7	1,81	0,63	169	29	ND
0	14,70499658	34,7	20,8	66,448	3	0	1	1	35,09053036	262	6,4	1,62	0,61	199	28	ND
0	14,56536619	18,1	20,3	66,448	1	2	0	1	21,89773757	202	5,1	2,04	0,6	166	16	ND
0	14,35455168	18,8	12,1	66,448	3	0	2	1	28,6460788	289	4,7	1,38	0,62	114	22	ND
0	14,56262834	18,1	17,3	66,45	1	1	1	1	27,34092424	289	4,2	1,63	0,65	120	28	ND
0	14,66392882	61,8	52,9	66,453	1	0	1	0	19,15766495	296	8,1	1,17	0,62	191	19	ND
0	14,31895962	31,5	11,8	66,456	1	0	0	1	28,86228755	273	6,2	1,12	0,63	296	220	ND
0	14,48596851	55	29,9	66,464	1	0	1	0	26,50449148	263	7,8	0,99	0,63	169	34	ND
2	7,173169062	25,7	19,1	66,47	2	3	2	1	26,52019534	211	8,4	1,42	0,64	237	56	ND
0	13,80150582	35	15,5	66,47	1	3	1	1	23,26173805	270	6,4	1,75	0,66	149	56	ND
0	14,091718	31,7	21,3	66,472	1	1	0	0	27,77457421	322	6,8	1,23	0,57	105	40	ND
0	13,83436003	17,4	23,9	66,475	2	0	1	0	27,22137549	292	6,9	1,56	0,57	216	26	ND
0	14,47501711	16,1	13,6	66,478	1	1	0	1	26,49642926	185	4,1	1,82	0,58	149	15	ND
0	14,18754278	13,5	19	66,483	1	0	0	1	25,95562086	208	4,5	1,61	0,62	146	28	ND
2	12,93086927	34,4	32,1	66,483	1	3	1	0	30	205	8,6	2,67	0,66	208	52	ND
0	14,2587269	35,6	13,5	66,486	1	0	0	1	28,49351229	215	5,5	1,04	0,63	174	81	ND
1	10,68583162	14,7	20,1	66,489	1	0	0	0	31,30476245	244	4,3	1,79	0,63	148	23	AD
0	14,41752225	27	20,8	66,491	1	1	0	1	28,59592839	207	4,8	1,89	0,57	145	22	ND
0	13,91649555	20,3	19,9	66,494	2	1	1	1	26,84690329	236	5,2	1,72	0,59	108	44	ND
0	13,80424367	24,6	24,7	66,5	1	0	1	1	25,61894518	201	5,8	1,81	0,65	181	27	ND
0	14,64476386	48,6	46,1	66,5	1	0	0	0	32,5576013	208	5,1	1,44	0,61	157	41	ND
0	14,04517454	39,9	24,5	66,505	1	2	1	1	29,22004309	232	6,3	1,14	0,57	214	19	ND
0	13,75496235	33,7	22,5	66,513	2	1	0	1	25,48415614	215	6,8	2,02	0,55	151	89	ND
0	14,12183436	22,7	12,7	66,53	1	2	0	1	24,26421096	144	5,3	1,41	0,63	126	33	ND
0	14,29431896	24,4	15,8	66,53	2	3	1	1	23,42188449	319	6,5	2,47	0,62	146	28	ND
0	13,93292266	22,1	21,1	66,533	2	2	0	1	27,15400553	187	3,8	1,74	0,55	219	33	ND
0	13,68104038	25,4	16,7	66,533	1	1	0	1	28,1814751	270	5,6	1,89	0,67	178	36	ND
0	13,54414784	44,6	34,4	66,535	1	2	2	1	31,03927929	242	8,8	1,54	0,61	250	44	ND
0	13,70294319	10,3	13,5	66,538	1	2	0	1	26,23664008	310	5,5	2,32	0,73	117	25	ND
0	14,31622177	32,8	20,3	66,541	3	1	0	1	24,86012308	206	5,2	1,99	0,64	143	19	ND
2	12,91718001	35,7	23,8	66,543	2	1	0	1	24,05896461	392	4,5	1,44	0,56	213	35	ND
0	14,20670773	13,9	12	66,557	1	1	0	1	26,44497887	165	4,7	1,75	0,58	171	47	ND
0	13,56605065	17,9	19	66,563	1	2	0	1	25,35352443	232	5,5	1,39	0,6	216	29	ND
0	14,6091718	16,9	16,4	66,574	2	2	0	1	24,03838606	199	3,6	2,44	0,65	152	32	ND
0	14,7761807	12,7	10,2	66,574	1	1	1	1	27,90518539	205	5,8	1,53	0,59	121	12	ND
0	13,88090349	35,6	33,9	66,579	1	3	1	0	38,57741476	296	5,2	1,56	0,65	166	46	ND
0	13,97399042	12,9	16,8	66,579	1	1	2	0	28,28602018	179	6,8	1,65	0,62	188	51	ND
2	5,84257358	16,7	13,1	66,582	1	0	2	1	19,87351242	259	7,6	2,08	0,55	178	21	ND
0	14,08350445	15,3	15,3	66,582	1	0	0	1	25,52964487	212	5,5	1,38	0,54	154	25	ND
0	14,04791239	22,9	16,2	66,585	1	1	0	0	29,47810975	273	6,9	1,08	0,59	295	59	ND
0	14,2642026	18,6	18,1	66,587	1	0	1	0	28,36121989	279	8,1	1,56	0,75	139	53	ND
0	14,07255305	12,2	16	66,595	1	2	1	0	24,32940263	258	5,3	1,8	0,61	134	30	ND
2	12,02464066	22,6	9,8	66,601	1	0	0	1	25,6187654	232	5,2	2,05	0,63	99	26	ND
1	8,492813142	30,4	21,3	66,609	1	2	1	1	32,8731098	345	5,2	1,62	0,58	119	24	DEM
0	13,93566051	22,2	19,6	66,609	1	1	0	1	23,25310152	173	5,1	1,55	0,63	178	66	ND
1	11,06091718	22,3	37,3	66,612	1	2	1	0	34,32492792	393	6,9	1,59	0,59	95	45	AD
0	14,11088296	25,1	18	66,615	1	1	0	1	27,693488	262	5,4	1,75	0,66	159	25	ND
0	14,49418207	11,5	16,6	66,617	3	2	0	1	23,23250037	274	7,5	2,01	0,72	192	49	ND
1	0,780287474	25,7	20,8	66,62	1	0	1	1	23,61955658	204	3,3		0,58	113	25	DEM
0	14,14373717	47,7	75,3	66,65	1	0	0	0	33,14651191	147	4,9	1,46	0,61	308	26	ND
0	14,39835729	59,1	16,5	66,65	1	2	1	0	27,70741598	345	7	1,89	0,57	216	37	ND
0	14,1026694	18,4	11,8	66,653	1	1	1	1	25,59434193	307	4,3	1,47	0,57	130	21	ND
0	13,93566051	41,7	20,3	66,661	1	0	2	0	26,328125	278	7,9	1,28	0,61	162	39	ND
2	13,54414784	15,3	17,3	66,667	1	2	2	0	20,3807411	233	5,7	1,71	0,59	137	22	ND
0	13,87816564	45,3	21,1	66,669	1	0	1	1	29,5430464	153	8	1,79	0,69	104	28	ND
0	14,66392882	27,3	30,3	66,68	1	0	2	1	25,50114775	291	6,6	1,14	0,59	227	34	ND
0	14,68035592	26,9	14,5	66,686	1	0	1	1	27,69692585	303	4,7	1,64	0,57	110	26	ND
0	14,33264887	17,7	25,9	66,686	1	0	0	1	26,80544006	237	6,6	1,77	0,58	185	17	ND
0	13,9137577	12,8	10,3	66,686	1	0	0	1	20,83333333	150	4,6	2,06	0,84	111	25	ND
0	14,53251198	16,9	25	66,691	1	2	2	1	23,84235738	236	6	1,54	0,61	153	72	ND
0	14,66392882	13,8	9,9	66,7	1	2	2	1	25,08440482	270	5	1,47	0,64	163	16	ND
0	13,69746749	19,2	15,4	66,7	1	0	0	1	21,14310883	333	5,1	1,67	0,62	184	23	ND
0	14,73785079	27,7	11,2	66,708	1	1	0	1	23,48824226	180	4,2	1,99	0,66	171	21	ND
0	13,53045859	82,7	49,1	66,708	1	1	0	0	25,09070384	215	5,9	1,7	0,62	170	115	ND
0	14,56810404	30,9	48,3	66,71	1	1	0	1	27,31709951	273	5,9	2,45	0,64	242	46	ND
0	14,37645448	23,5	22	66,71	3	2	1	1	29,01413184	260	5,8	1,48	0,63	242	24	ND
0	14,2642026	26	18,9	66,71	2	2	0	0	25,76402701	267	4	1,68	0,63	196	22	ND
0	13,87816564	13,7	13,8	66,71	2	1	1	1	23,93080958	234	5,1	1,87	0,65	180	24	ND
0	14,56536619	28,3	23,5	66,713	1	3	1	1	24,75324971	197	4,6	1,98	0,72	160	83	ND
0	13,69746749	43,4	19	66,716	2	0	0	1	25,23428942	256	5,6	1,36	0,64	179	80	ND
0	13,62354552	18,1	22,2	66,721	1	1	1	1	25,82312132	244	3,8	1,86	0,68	171	28	ND
0	14,20396988	30	21,2	66,724	1	2	0	1	29,27681246	247	4,7	1,56	0,59	133	34	ND
0	14,091718	20,1	23,3	66,724	1		1	1	34,82242895	211	5,9	1,68	0,64	167	31	ND
2	11,8275154	28,3	25,3	66,727	1	0	2	0	27,29490438	346	7,3	1,28	0,6	166	29	ND
1	12,90349076	15,4	21,7	66,727	1	1	1	1	28,93925654	237	5,7	2,09	0,64	186	24	DEM
0	14,58726899	20	11,2	66,732	1	1	0	1	19,1244797	320	5	1,84	0,67	147	24	ND
0	13,77686516	12,3	8,6	66,732	3	2	0	0	22,97457334	202	4	1,6	0,64	141	24	ND
0	13,66461328	18,2	29,7	66,735	1	0	0	1	26,86041319	291	4,3	2,11	0,63	164	19	ND
2	14,2477755	24,7	12,7	66,735	1	0	2	0	27,0884384	236	7,3	1,28	0,55	151	37	ND
1	10,36276523	26,9	17,6	66,735	1	0	2	1	22,25842061	260	7,6	1,91	0,68	131	30	AD
0	14,08898015	22,5	17,2	66,738	1	1	2	1	21,7524173	250	6,8	2,07	0,72	181	19	ND
0	13,75770021	58,9	42	66,741	1	0	2	0	24,20463186	290	9,4	1,26	0,57	245	27	ND
2	9,401779603	19,2	11,4	66,741	1	0	2	1	29,64268547	292	5,4	1,81	0,63	161	24	ND
0	14,05338809	19,8	16,4	66,757	1	0	0	1	26,01449529	240	6,4	2,09	0,65	187	33	ND
0	14,12457221	18,1	16,7	66,757	1	0	0	1	21,73734385	244	5,4	1,31	0,59	181	22	ND
0	14,14647502	52,7	30,1	66,762	1	0	2	0	30,14539453	237	7,5	1,76	0,56	184	34	ND
0	14,16837782	48,4	96,3	66,771	3	0	0	0	37,22008578	256	6,9	1,63	0,56	195	24	ND
0	14,05065024	9,3	16	66,771	1	1	0	1	22,77179542	251	5,8	1,86	0,54	137	21	ND
0	14,16837782	32	34	66,776	2	0	0	1	30,93964497	221	4,9	1,12	0,6	194	37	ND
0	14,33538672	25,3	19,8	66,779	1	0	0	1	26,54777579	219	5,2	1,51	0,59	161	32	ND
0	13,55509925	15,6	13,8	66,782	2	2	2	1	23,99215365	267	4,8	1,88	0,69	142	28	ND
0	14,64750171	38,2	11,9	66,787	1	1	0	1	21,12277526	203	4,3	2,36	0,66	161	20	ND
0	14,20123203	36	26,3	66,787	1	0	0	1	31,09243808	290	4,8	1,4	0,58	184	29	ND
0	14,20123203	24,7	30,9	66,795	1	0	1	0	38,64647186	212	6,8	1,37	0,63	225	20	ND
0	14,72416153	36,3	26,5	66,804	1	0	0	1	28,15881725	235	7,4	1,24	0,66	253	34	ND
0	14,22587269	22,4	34,8	66,812	1	0	0	1	31,32510816	201	4,8	1,52	0,59	187	35	ND
0	13,77960301	36	10,4	66,812	2	2	2	1	30,47296387	224	5,4	1,94	0,69	168	39	ND
0	13,76043806	30	11,1	66,82	1	1	1	1	35,51832256	265	5,3	1,15	0,66	188	57	ND
2	1,377138946	13,1	9,2	66,825	1	1	2	1	17,21439992	393	7	3	0,64	136	28	ND
0	14,24503765	25,3	14	66,836	1	2	1	1	27,58449561	185	6,3	2,23	0,59	146	25	ND
0	14,48596851	41,8	16,4	66,839	2	2	0	1	24,15094092	234	5,5	1,43	0,59	214	29	ND
0	14,10814511	98,5	94,4	66,842	1	1	0	1	22,73583794	285	7,4	1,53	0,52	245	130	ND
0	14,12731006	28,4	27,5	66,845	1	0	0	1	29,33213221	235	3,6	1,54	0,55	197	21	ND
0	14,45037645	29,1	16,7	66,847	1	0	0	0	26,2886106	228	5,7	1,9	0,6	186	28	ND
0	14,23956194	19	11,2	66,847	1	2	0	1	23,882888	196	4,4	2,1	0,69	137	47	ND
1	11,67419576	24,1	28,6	66,856	1	0	2	1	23,76799699	202	4,2	0,91	0,57	205	18	AD
2	7,000684463	26,5	26,2	66,858	1	2	2	1	26,96506336	267	6,8	2,24	0,6	173	76	ND
0	14,18206708	14,9	26,2	66,858	1	2	1	1	27,26969269	346	6,1	1,96	0,57	238	36	ND
2	8,249144422	33,6	32,6	66,858	1	0	2	1	26,8744961		7,3	1,13	0,57	162	16	ND
0	13,97125257	17	16,1	66,858	1	1	2	1	28,67251798	261	6,3	2,26	0,45	93	22	ND
0	14,14373717	27,1	14,5	66,861	2	0	0	1	28,9698411	204	4,6	1,61	0,66	157	32	ND
0	14,20670773	18,9	10,3	66,861	1	0	0	1	23,89976408	195	4,5	1,68	0,64	117	18	ND
0	14,16290212	17	16,5	66,864	1	0	2	1	21,02329583	314	3,9	1,67	0,63	120	33	ND
0	13,87816564	25,5	35,1	66,872	1	2	2	1	27,89983958	245	6	1,64	0,64	172	28	ND
0	13,51129363	9,3	9,8	66,872	2	0	0	1	22,3373278	234	3,5	3	0,7	163	34	ND
0	14,07255305	19	23,5	66,877	1	0	0	1	25,26594756	183	5,3	1,91	0,57	119	24	ND
0	14,26146475	20,4	11	66,877	2	2	1	1	22,24650877	292	6,5	2,34	0,64	168	25	ND
2	12,08213552	23,4	16,5	66,897	1	1	2	0	22,073486	240	4	2,72	0,58	140	19	ND
1	13,24572211	24,6	28,5	66,899	1	2	0	1	31,09071681	213	4,9	1,65	0,64	136	35	DEM
0	13,66461328	27,2	21,9	66,902	1	1	0	0	28,36166358	307	8,8	1,58	0,73	246	41	ND
0	14,47501711	25,9	33,8	66,91	1	1	1	1	26,81855939	243	4,9	1,41	0,54	166	26	ND
2	7,493497604	70,1	38,8	66,91	1	1	0	0	20,64362502	235	7,9	1,24	0,62	194	19	ND
2	9,097878166	32,2	14	66,91	1	3	0	1	31,28866695	251	6,7	1,84	0,66	120	47	ND
0	14,39288159	16,7	8,6	66,916	2	0	0	1	20,39220753	148	3	1,01	0,58	151	77	ND
2	2,485968515	18,2	13,5	66,916	1	0	0	1	27,15297606	225	4,8	2,5	0,59	129	53	ND
0	14,06707734	17,8	12,9	66,916	1	0	2	1	25,2218046	239	4,8		0,64	167	20	ND
0	14,46954141	18,8	23,1	66,924	2	2	0	1	21,8887574	228	5,4	2,27	0,54	102	20	ND
0	13,81793292	17,8	9,5	66,924	2		0	1	21,48678616	257	4,8	1,68	0,66	189	26	ND
0	14,74058864	26,9	10,3	66,932	1	1	0	1	34,56180296	261	7,3	1,2	0,55	126	28	ND
0	14,20670773	17	15	66,932	1	1	1	1	25,65968886	284	4,5	2,06	0,63	179	21	ND
0	13,99041752	16,9	14,8	66,932	1	1	0	1	23,53920896	259	5,2	1,77	0,65	186	28	ND
0	14,22039699	13,3	19,6	66,932	1	0	0	1	23,91747585	220	5,1	1,63	0,63	206	43	ND
0	14,36002738	32,1	13,4	66,935	2	1	0	1	21,97710718	258	4,6	1,39	0,63	217	20	ND
0	14,14921287	39,8	17,6	66,935	1	1	0	1	23,67409069	174	4,5	1,37	0,55	113	34	ND
0	14,05338809	23,7	18,1	66,935	2	2	1	1	24,65910653	281	7,2	1,25	0,6	187	51	ND
0	13,70294319	32,3	16,4	66,935	3	0	0	1	23,78761006	227	4,8	2,13	0,67	168	30	ND
0	14,52977413	21,8	30,3	66,94	1	2	1	1	29,82090049	271	5,1	1,31	0,57	173	25	ND
0	13,99041752	9,3	13	66,94	1	0	0	1	24,48800047	214	4,7	1,67	0,47	78	34	ND
0	14,67761807	22,1	15,5	66,943	1	2	0	1	24,86374509	108	4,9	2,1	0,61	137	31	ND
0	14,275154	34	15	66,951	2	0	0	1	35,6682912	288	4,6	1,57	0,55	158	25	ND
0	13,58795346	48,8	23,3	66,957	1	0	0	1	27,01320265	194	4	1,12	0,59	197	35	ND
0	14,1026694	15,8	12,1	66,957	1	0	2	1	19,29846694	289	5,6	3,42	0,67	127	25	ND
0	13,96851472	23,3	21,9	66,957	2	2	1	1	30,8650519	245	6,4	1,62	0,65	121	29	ND
0	14,56810404	19,4	22,6	66,96	1	1	0	1	24,41034589	219	4,8	1,75	0,63	194	28	ND
0	14,52703628	13,1	21,3	66,96	1	0	0	0	22,93678032	218	6,1	1,46	0,52	137	20	ND
0	13,97125257	39	17,8	66,962	1	1	1	1	24,0639158	294	4,5	1,43	0,64	142	64	ND
2	1,119780972	43	36,9	66,971	1	1	2	1	29,18130547	348	7,9	1,16	0,6	155	40	ND
2	8,725530459	35,7	26,6	66,976	1	2	1	1	22,72726437	179	5,3	2,14	0,69	151	34	ND
0	14,14099932	33,9	18,8	66,976	1	0	1	0	26,72903685	214	7,9	1,19	0,57	154	41	ND
0	14,34086242	17,4	8,8	66,982	1	3	0	1	28,19751082	210	5,1	1,59	0,63	244	284	ND
0	14,13004791	16,2	14,5	66,984	1	0	2	1	26,44358761	227	6,8	1,8	0,61	153	35	ND
0	14,74332649	17,3	8,6	66,99	3	0	1	1	29,25965201	244	6,6	1,43	0,53	124	26	ND
2	7,290896646	22,1	20,8	67,006	1	2	1	1	26,88155573	192	6,4	1,8	0,62	148	21	ND
0	14,20670773	22,4	21,3	67,006	2	3	0	1	23,96618499	194	4,1	1,67	0,56	138	21	ND
2	3,112936345	13	17,6	67,017	1	0	0	1	24,22399679	245	4,3	1,72	0,56	153	15	ND
2	14,32991102	21,8	19,3	67,034	3	3	1	1	25,2082094	317	5,4	2,41	0,57	126	42	ND
0	14,71868583	21,5	10,3	67,039	3	3	1	1	21,91998779	234	3,8	2,17	0,58	147	16	ND
0	14,08350445	20,1	13,5	67,042	1	0	2	1	19,37734384	199	6,4	1,93	0,58	132	28	ND
0	14,04517454	17,3	10,7	67,047	1	3	0	1	22,30355633	260	4	2,55	0,54	119	25	ND
0	14,22587269	62,9	18,3	67,061	3	1	0	0	25,44726808	234	6,6	1,69	0,64	164	22	ND
0	14,16837782	13,7	14,9	67,066	1	2	1	1	26,73212864	125	4,8	1,39	0,54	99	20	ND
0	14,0862423	29,4	31,5	67,072	1	0	1	1	28,47966241	292	7,4	1,58	0,66	191	31	ND
2	8,320328542	25,7	17,1	67,075	2	0	1	0	31,37710361	325	6,5	1,66	0,68	193	39	ND
0	13,9137577	26,2	22,8	67,075	2	2	1	1	29,29193407	304	4,7	1,75	0,59	201	33	ND
0	14,12731006	20,2	14,8	67,086	2	3	2	1	22,28120861	264	8,7	1,88	0,62	139	25	ND
0	14,05338809	15,5	24,2	67,086	1	2	0	1	34,31638232	144	5,1	1,03	0,61	207	35	ND
0	14,28062971	29,8	17,3	67,088	2	3	2	0	26,64111576	277	6,7	1,32	0,59	179	37	ND
2	13,31143053	82,8	34,1	67,088	2	0	1	0	22,16719857	199	6,7	1,53	0,58	451	161	ND
2	12,63791923	17,6	19,7	67,091	1	0	0	1	31,24277114	293	5,9	2,06	0,59	199	24	ND
2	4,747433265	9,3	8,6	67,091	1	2	1	1		189	5,3	1,88	0,54	120	23	ND
0	13,98767967	23,6	21	67,094	1	0	0	0	28,44286033	247	4,3	1,58	0,55	149	28	ND
0	13,49486653	17,4	13,9	67,105	1	2	1	1	29,23873823	189	3,4	2	0,61	129	23	ND
2	12,79397673	17,1	8,7	67,116	1	1	0	1	23,85180935	302	5,5	1,14	0,53	219	40	ND
0	14,45311431	18,3	21,5	67,118	1	2	2	1	22,6762655	260	5,9	1,78	0,64	160	33	ND
0	13,9137577	19,5	9,2	67,124	1	0	0	0	24,66850222	234	6,9	1,63	0,63	174	15	ND
0	13,93292266	37,4	31,6	67,132	2	1	0	0	24,78976373	236	8,5	1,33	0,55	155	26	ND
0	14,6201232	22,4	15,5	67,135	1	1	2	1	21,59554225	224	5,5	1,87	0,59	176	20	ND
0	13,83709788	31,9	28,6	67,135	1	2	0	1	28,23197932	175	6,1	1,99	0,66	206	46	ND
0	13,9137577	58,8	44,9	67,143	1	0	2	1	26,9301672	309	9,4	1,22	0,63	196	44	ND
0	13,97399042	28,5	32,7	67,157	3	0	0	0	28,1969212	244	5,5	1,57	0,57	186	57	ND
0	13,81245722	26,4	14,8	67,159	2	0	0	0	33,75621279	184	5,1	1,14	0,66	188	26	ND
2	5,659137577	38,2	32,1	67,162	1	2	0	1	27,10440214	208	5,3	2,49	0,62	84	22	ND
0	13,66461328	13,9	17,3	67,165	1	2	2	1	26,75467158	235	4,8	2,44	0,64	179	23	ND
0	14,35455168	40	13	67,165	2	2	1	1	22,69945625	247	5,6	2	0,67	155	23	ND
0	14,49144422	25	13,9	67,168	1	0	0	1	22,41041308	223	5	1,6	0,56	162	27	ND
0	14,10540726	23,3	15,5	67,168	2	2	1	1	27,74108854	292	6	2,33	0,62	118	20	ND
0	14,16563997	9,7	18,2	67,17	1	0	0	0	23,34253648	267	6	2,32	0,62	150	19	ND
0	14,05338809	17,4	30,1	67,173	1	2	2	0	25,90115452	241	5,7	1,01	0,58	206	33	ND
0	14,21765914	25,5	29,6	67,181	1	0	0	1	38,95585315	309	6,4	1,09	0,6	196	22	ND
0	13,93292266	32,3	19,9	67,184	1	0	0	1	21,23621662	348	3,2	1,53	0,63	144	35	ND
0	14,22587269	18,1	23,3	67,19	1	0	0	1	29,72368811	322	6,4	1,27	0,54	149	23	ND
0	14,51334702	28,5	28	67,195	1	0	2	1	25,02258607	276	8,1	2	0,55	158	39	ND
1	9,943874059	37,7	18,1	67,201	1	0	0	0	31,96846439	282	5,7	1,21	0,65	178	40	DEM
0	14,45311431	27,4	31,5	67,206	1	0	0	1	25,28338947	291	4,8	1,53	0,62	223	22	ND
0	13,67008898	19,4	10,6	67,206	2	3	1	1	27,13852234	191	6,7	2,34	0,72	156	65	ND
2	10,41204654	9,3	9,2	67,209	1	1	1	1	26,36793172	264	4,2	2,03	0,55	160	19	ND
2	3,145790554	10,3	15	67,211	1	1	0	1	26,76156851	173	5,5	1,22	0,56	105	28	ND
0	14,31348392	45,8	18,8	67,211	2	1	1	1	31,56336187	462	18,9	1,83	0,69	202	98	ND
0	14,13004791	23,7	29,7	67,217	2	1	1	1	25,26908684	255	6,9	1,07	0,56	118	32	ND
1	11,58932238	16,1	20,3	67,22	3	0	0	1	22,92288131	243	4,1	1,03	0,62	158	49	DEM
2	11,00616016	39,8	17,5	67,22	1	3	1	1	29,68692215	218	4	1,38	0,57	180	26	ND
2	11,44147844	17,7	23,9	67,22	1	0	0	1	27,3881628	197	6,1	2,16	0,6	142	32	ND
0	13,79876797	23	19,3	67,222	2	0	0	1	24,69135802	244	5,6	1,54	0,66	162	25	ND
2	13,46201232	29,5	23,9	67,228	1	3	2	1	22,16055806	350	5,1	1,99	0,61	141	24	ND
0	13,95482546	18,1	11,9	67,228	2	3	2	0	22,97442839	205	6		0,59	116	35	ND
0	14,6201232	33,4	17	67,228	1	0	0	1	29,02017753	222	6,6	1,97	0,63	191	21	ND
0	14,31348392	27,1	15,9	67,233	1	1	0	1	26,43928878	231	3,3	3	0,64	115	30	ND
0	14,72416153	40,2	36,5	67,244	3	2	2	1	20,02691322	295	6,9	2,08	0,65	234	22	ND
0	14,0862423	19,2	16,4	67,253	1	1	0	1	23,63403301	176	4,3	2,32	0,61	121	18	ND
0	14,64202601	20,8	13,5	67,253	1	0	0	1	32,24084785	147	5,6	1,7	0,7	172	41	ND
0	14,45037645	17,4	17,3	67,255	2	2	1	1	25,95217478	223	3,7	2,62	0,62	214	38	ND
0	14,13004791	81,6	39,5	67,266	2	3	1	1	23,36568047	238	6	1,94	0,48	191	26	ND
0	14,71594798	88,3	41,6	67,269	3	1	2	0	20,61366055	410	6,1	1,21	0,6	170	38	ND
1	12,38329911	31,5	31,5	67,272	1	0	0	1	26,61964107	246	7,1	1,29	0,6	142	18	DEM
2	7,457905544	28,9	34,1	67,272	2	1	1	0	23,7716263	259	4,3	1,73	0,64	145	27	ND
0	14,72142368	56	34,7	67,274	1	0	0	1	24,86025248	259	6,3	1,64	0,62	212	44	ND
0	13,80150582	13,9	18,5	67,291	2	1	0	1	21,72389009	250	7,7	2,28	0,64	153	37	ND
0	14,0698152	15,4	25,9	67,305	1	0	0	1	28,64499954	322	5	1,28	0,65	241	20	ND
2	10,58453114	39,4	25	67,313	1	2	2	1	20,95972508	267	5,6	1,61	0,53	175	40	ND
0	14,18480493	26	28,9	67,316	1	0	1	0	25,52882111	163	3,5	1,46	0,65	108	24	ND
0	13,75496235	26,2	13,1	67,316	1	2	0	1	21,00173042	204	5,1	2,97	0,61	188	29	ND
2	1,817932923	16,6	12,6	67,318	1	0	0	0	23,33809603	228	6,1	2,18	0,57	172	29	ND
0	14,20670773	27,7	36,4	67,321	1	1	1	1	30,96337554	283	6,2	1,62	0,56	153	27	ND
0	13,95756331	36,1	21,7	67,326	2	2	1	1	22,0720719	340	5,9	1,76	0,55	166	40	ND
0	14,60643395	22,9	19,8	67,332	1	1	0	1	28,77926937	234	4,6	1,58	0,62	193	63	ND
0	14,08898015	24,9	30,8	67,335	1	1	0	1	23,01996293	288	8,3	1,66	0,52	124	30	ND
0	13,85626283	9,3	35,1	67,335	2	2	1	1	28,02161038	301	6	1,88	0,62	138	30	ND
0	13,95208761	16,5	19,1	67,337	2	0	0	1	23,80931165	227	5,2	2,73	0,61	134	36	ND
0	13,79603012	27,7	15	67,337	2	0	0	1	28,49586161	277	7,4	1,25	0,61	155	71	ND
0	13,59069131	33,5	32,1	67,346	1	0	1	1	37,58358076	226	6,1	1,26	0,65	149	22	ND
0	13,67830253	32,7	14	67,348	2	0	1	1	27,27483247	269	5,7	1,97	0,66	206	43	ND
0	13,97125257	9,3	15	67,354	1	1	0	1	25,33198436	282	4	1,7	0,55	137	60	ND
0	13,91101985	18,8	14,2	67,357	1	3	2	1	19,19922408	170	6,3	1,99	0,6	168	23	ND
0	14,72416153	17,4	12,3	67,365	1	3	1	1	23,81623261	195	3,8	1,72	0,6	118	19	ND
0	13,5523614	15,4	14,1	67,37	1	1	0	1	23,04244735	275	6,6	2,13	0,7	194	16	ND
0	14,05338809	16,1	17,4	67,376	1	1	0	1	23,25222764	290	6,1	2,36	0,61	157	20	ND
0	14,18206708	18,7	15,5	67,384	1	2	1	1	24,53125	249	4,9	2,74	0,6	206	121	ND
2	7,370294319	36,4	32,3	67,384	1		0	1	39,15518825	323	4,5	1,71	0,64	174	30	ND
1	13,45927447	23,7	20,8	67,387	1	0	2	0	21,17413324	173	3,8	2,03	0,59	143	24	AD
0	13,93292266	23,6	12,9	67,387	1	2	1	1	24,20297581	207	4,5	1,99	0,58	249	30	ND
0	14,22313484	22,4	25	67,387	1	1	0	1	29,5899078	208	6,6	1,35	0,6	173	47	ND
0	14,41478439	21,3	16,3	67,392	2	1	0	1	29,15344377	248	8,8	1,07	0,54	169	34	ND
0	14,18754278	24,7	11,8	67,395	2	0	1	1	19,02307499	234	4,5	2,01	0,55	179	22	ND
0	14,49418207	17,9	8,6	67,403	2	2	1	1	20,71303203	258	4,3	2,31	0,62	182	34	ND
0	14,32169747	20,8	22,6	67,406	1	2	0	1	25,74378744	204	7,5	1,88	0,59	177	37	ND
0	14,2587269	15,5	45,3	67,417	2	0	2	1	22,06218564	212	6,1	1,38	0,56	148	20	ND
0	13,76043806	24,9	9	67,417	1	2	0	1	24,06099964	305	5,5	1,5	0,63	160	27	ND
0	13,65092402	36	20,7	67,42	2	2	0	1	28,54246396	218	4,3	1,92	0,57	138	23	ND
0	13,95208761	19	38	67,428	3	2	0	1	19,4186982	207	3,7	1,61	0,59	154	23	ND
0	13,84257358	41,5	39,4	67,431	1	2	2	1	23,47622216	335	11,6	1,79	0,68	112	29	ND
0	14,14921287	23,9	20,5	67,458	2	3	2	1	24,33150743	359	7	1,73	0,59	140	42	ND
0	13,68377823	19,2	9,7	67,469	1	1	1	1	29,51975444	292	6,4	1,67	0,63	198	36	ND
1	13,65913758	40,1	45,4	67,474	1	1	1	1	21,58465131	233	3,2	1,73	0,69	189	39	DEM
0	13,73853525	16,3	9	67,477	1	2	0	1	27,47898492	262	3,9	3	0,61	136	81	ND
0	13,5523614	62,6	41,6	67,48	1	1	0	1	25,31819008	198	3,6	1,88	0,58	202	17	ND
0	14,6255989	21	17,4	67,483	1	2	2	1	20,79395085	217	5,3	1,89	0,63	130	18	ND
0	13,64818617	20,8	17	67,488	2	1	0	1	23,09901738	178	4,1	1,91	0,63	147	87	ND
0	14,14099932	25,1	17	67,491	1	0	0	1	28,45520136	251	5,6	1,54	0,64	107	30	ND
0	14,75701574	9,3	14	67,493	2	1	1	1	29,64180778	265	4,2	2,2	0,58	170	12	ND
2	2,633812457	27,4	21,9	67,496	1	0	1	1	30,82307303	211	5	1,09	0,56	214	28	ND
0	14,0862423	20,5	13,2	67,499	1	2	0	1	24,39446367	187	5,2	1,58	0,64	172	28	ND
0	14,86926762	15	8,6	67,499	1	3	0	1	23,21196326	177	14,6	1,69	0,64	215	25	ND
2	3,879534565	35,9	21,1	67,502	1	0	2	1	28,99465375	433	11,1		0,62	158	47	ND
0	14,21765914	43,2	28,5	67,51	1	0	1	1	24,22160567	266	4,5	2,44	0,67	222	22	ND
0	13,53593429	34,3	32,6	67,51	1	0	2	0	18,12060268	308	14,9	1,14	0,46	213	41	ND
0	13,82067077	33,3	30,2	67,513	1	0	0	1	23,9014655	383	7,3	1,31	0,66	188	68	ND
0	14,24229979	24,8	20	67,521	1	2	0	0	20,70627974	262	7	1,06	0,62	254	44	ND
2	13,44558522	32,4	42,2	67,521	1	0	2	1	23,12572484	288	5,8	2,25	0,63	195	18	ND
0	13,82340862	26,4	20,1	67,526	2	0	0	0	27,0599266	258	5,3	1,47	0,62	168	26	ND
1	1,472963723	29,8	21,9	67,529	1	1	1	1	27,38811364	240	4	1,77	0,56	166	30	DEM
2	5,815195072	28,2	11	67,532	1	1	1	1	21,17732971	278	6,9	1,89	0,69	147	23	ND
0	14,54893908	10,2	17,5	67,54	1	0	0	1	27,70057091	173	4	1,58	0,6	189	38	ND
0	13,93566051	27,5	22	67,546	1	0	0	1	30,63584409	227	5,7	2,11	0,59	152	28	ND
0	13,65913758	41,2	20,9	67,556	1	1	0	1	28,16348053	220	5,7	1,46	0,65	184	21	ND
2	3,066392882	31,5	25,6	67,567	2	0	0	1	25,07737165	226	5,9	1,91	0,55	108	22	ND
0	14,18480493	18,7	26,6	67,567	2	0	0	1	23,79793484	235	4,5	2,21	0,55	177	15	ND
0	14,16290212	23,5	29,9	67,567	3	2	0	1	20,25292484			2,9	0,58	129	19	ND
0	13,95482546	30,1	16,1	67,57	2	2	0	1	22,51783326	241	5,5	2,01	0,7	154	69	ND
0	13,66735113	20,5	15,3	67,57	1	2	1	0	42,09684574	271	4,1		0,6	180	28	ND
0	14,49144422	13,6	9,8	67,57	1	1	1	0	25,14153079	229	8,2	2,46	0,59	185	27	ND
0	13,95482546	22,9	21,1	67,57	1	2	2	0	23,01492294	199	7,3	1,5	0,59	138	35	ND
0	13,51676934	17,2	22,4	67,576	2	1	1	1	24,14151925	212	3,9	1,94	0,59	126	32	ND
0	14,81451061	43,7	12,6	67,576	1	1	0	1	25,64450317	229	5,9	1,74	0,62	166	18	ND
0	14,52703628	11,2	14,4	67,578	1	1	0	1	22,29488704		3	1,62	0,62	255	19	ND
0	13,83436003	33,9	13,9	67,578	2	1	0	1	23,7669477	190	4,8		0,68	136	35	ND
0	13,54962355	40,5	15,4	67,581	1	0	0	1	22,27513767	260	4,8	1,93	0,58	187	31	ND
2	9,746748802	12,3	16	67,589	1	0	0	1	23,20528323	183	3,8	1,43	0,72	162	20	ND
2	5,070499658	47,7	42	67,595	1	0	2	0	20,25883337	316	8,8	1,03	0,59	253	97	ND
2	9,943874059	16,7	16,9	67,598	1	1	1	1	29,24761779	267	6,5	1,3	0,61	153	27	ND
0	14,33812457	17,8	11,7	67,598	1	1	2	1	21,5701062	299	5,9	1,27	0,63	130	25	ND
0	14,20670773	33,6	16	67,606	1	0	0	1	28,03946691	297	6,5	1,16	0,65	203	55	ND
0	13,99315537	25,1	16,4	67,608	1	2	0	1	22,55309613	224	4,1	2,37	0,62	177	21	ND
0	13,77960301	12,2	8,6	67,608	3	2	0	1	25,71873221	330	4,9	1,49	0,61	115	26	ND
0	14,31895962	30,1	15,7	67,608	1	1	0	1	30,74957321	286	6,8	2,1	0,61	150	18	ND
1	13,18822724	33,7	19,2	67,614	1	0	0	1	32,60135792	236	6,3	1,91	0,66	124	36	AD
0	13,7357974	19,5	19,1	67,614	1	2	1	1	22,11676122	164	3,7	1,8	0,55	125	25	ND
0	14,35181383	46,2	17,2	67,614	2	2	0	1	26,73201158	290	6,3	1,7	0,69	130	51	ND
2	8,596851472	23,1	22,6	67,619	1	2	1	1	27,48564681	212	6,9	2,92	0,56	115	30	ND
0	13,76317591	25,7	9,7	67,625	1	1	0	1	26,35194982	217	5,2	1,55	0,62	165	30	ND
0	14,27789185	20,2	18,7	67,63	1	0	2	1	20,50882505	255	6,3	1,15	0,62	153	30	ND
1	7,036276523	33,2	13,9	67,641	1	2	0	1	27,76593056	214	5,7	2,04	0,61	134	47	AD
0	14,24503765	33,2	26,9	67,655	1	0	0	1	26,79122646	249	5	1,4	0,58	169	44	ND
0	14,02874743	30,1	13,3	67,663	1	2	0	1	20,62611985	209	4,9	2,31	0,66	140	42	ND
0	13,85900068	25,8	20,9	67,666	1	0	0	1	25,234375	318	4	1,75	0,66	137	24	ND
2	13,58247775	29,7	27,6	67,671	1	2	0	1	22,99995559	289	4,1	2,42	0,64	142	56	ND
0	14,51334702	24,4	8,6	67,671	1	1	0	1	25,14816429	209	3,3	1,8	0,55	146	13	ND
0	14,07255305	24,7	14,6	67,671	1	0	0	1	26,188921	263	4	2,69	0,57	168	38	ND
0	14,53251198	12,7	21,9	67,674	1	2	2	1	28,69493968	267	6	1,42	0,57	192	30	ND
0	14,03422313	28,1	29	67,674	1	0	0	1	23,51395247	244	6,4	1,75	0,65	145	24	ND
0	13,61259411	20,7	12	67,68	1	2	1	1	27,55610901	224	5,2	1,38	0,65	217	24	ND
0	14,32169747	108,3	50,6	67,691	1	0	1	1	31,84631522	217	5,1	1,61	0,59	150	25	ND
0	14,32169747	14,5	15,4	67,707	2	1	0	1	21,07021555	223	5,9	1,68	0,57	176	24	ND
0	13,74401095	20,5	13,9	67,713	1	2	0	0	35,944324	278	4,6	1,72	0,67	174	37	ND
0	14,16016427	16,2	15,8	67,721	1	0	0	1	24,15621703	235	5,8	1,8	0,56	141	52	ND
2	6,236824093	14,5	13,6	67,721	1	0	2	0	18,21538462	198	6	1,06	0,57	271	22	ND
0	13,64818617	22	14,6	67,723	2	0	0	1	22,46382674	195	3,4	2,68	0,63	132	19	ND
0	14,71868583	72,7	53,4	67,723	1	0	1	1	27,70764415	253	5,8	1,21	0,6	211	15	ND
0	13,97399042	24,8	28,2	67,726	1	1	0	0	25,93132154	245	5	1,58	0,57	127	24	ND
2	13,57700205	25,7	51,3	67,737	1	1	0	1	27,72246002			1,6	0,54	136	27	ND
0	14,091718	22,5	16,6	67,743	1	1	0	1	24,37892311	335	5,1	1,55	0,59	175	31	ND
0	13,75770021	9,3	10,6	67,751	1	1	1	1	23,9453125	144	4,8	1,46	0,73	147	26	ND
0	13,83436003	27,9	18,9	67,754	1	1	2	0	33,44559055	234	7	1,25	0,68	204	27	ND
0	14,41478439	20,5	12,1	67,754	3	2	1	1	24,85988393	274	5,5	1,48	0,53	135	34	ND
0	14,16837782	39,5	46,4	67,756	1	1	2	1	33,35749063	258	8,6	1,09	0,61	145	22	ND
0	14,14647502	16,3	25,3	67,759	1	1	1	1	22,08129039	243	5,4	1,83	0,58	163	24	ND
2	3,553730322	15,2	15,5	67,759	1	0	1	1	25,88863289	180	6,4	1,02	0,58	187	109	ND
0	14,41478439	9,3	14,6	67,759	1	0	0	0	25,76248973	239	7	1,14	0,48	229	17	ND
0	14,18206708	17,8	24,2	67,762	1	2	1	1	25,61086214	270	6,6	1,26	0,63	196	45	ND
0	13,91649555	36,1	12,3	67,762	1	3	1	1	24,86028928	291	6,8	2,15	0,6	187	97	ND
1	6,685831622	21,7	14,7	67,77	1	0	0	1	23,28005376	190	5,4	1,66	0,58	108	21	AD
0	14,0862423	24,8	26,5	67,77	1	2	1	1	29,20875842	251	7,3	2,06	0,66	151	53	ND
0	14,14373717	12,2	14,4	67,773	2	2	2	0	18,82166237	217	4,5	3	0,66	142	26	ND
0	14,18206708	15,4	15,2	67,778	2	0	0	1	32,82896866	161	4,1	1,47	0,67	171	66	ND
0	14,18754278	59,8	17,5	67,781	2	0	0	0	27,89304858	187	5,6	1,54	0,56	143	63	ND
0	14,28062971	17,7	16,4	67,781	2	0	0	1	24,34960912	247	7,8	1,4	0,64	126	21	ND
0	14,2642026	22,2	12,4	67,784	1	0	0	0	26,10656224	231	4,7	2,32	0,53	159	22	ND
0	13,59342916	48,1	28	67,789	1	0	0	1	29,59092784	258	7,5	1,6	0,59	342	37	ND
0	13,68377823	33,4	21,2	67,789	2	0	0	1	21,8426439	203	5	1,94	0,67	205	26	ND
0	13,81245722	22,3	14,1	67,792	1	2	0	1	23,89361693	317	5,7	2,03	0,67	149	24	ND
0	13,89185489	24,5	21,7	67,795	2	2	0	0	22,34739732	261	6,1	1,6	0,7	152	29	ND
0	13,66187543	28,1	14,2	67,8	1	0	1	0	24,79661108	264	7,2	1,47	0,65	218	90	ND
0	14,28336756	16,2	16,2	67,8	1	0	2	0	23,31064479	280	6,9	1,97	0,64	143	34	ND
0	14,49144422	32,1	22,5	67,803	1	0	1	0	34,26190698	170	4,8	1,58	0,59	160	25	ND
2	7,603011636	12,8	16,9	67,811	1	2	0	1	24,53778819	279	4,8	2,04	0,74	151	45	ND
2	13,49486653	21,7	14	67,817	1	0	2	1	26,89117804	293	11,2	2,42	0,58	163	32	ND
0	14,47227926	21,8	8,6	67,817	1	3	0	1	25,23063131	288	5,2	2,68	0,6	193	361	ND
1	9,965776865	43,9	14,2	67,822	1	0	0	0	32,49842677	243	5,4	1,02	0,7	177	19	AD
0	13,95208761	16,9	10,1	67,825	2	0	0	1	22,6882767	160	4,9	2,17	0,59	88	22	ND
0	13,5687885	18,9	13,9	67,847	2	2	0	1	21,84468883	289	6,6	2,33	0,64	138	26	ND
0	13,64544832	45	18,2	67,855	1	2	1	0	31,41919279	249	5,1	2,16	0,65	199	37	ND
0	13,93292266	12,3	14,3	67,858	1	0	0	1	21,41943215	244	6,3	1,32	0,41	125	20	ND
2	10,4257358	25,5	18,7	67,86	1	2	2	1	29,50587365	273	6,3	1,51	0,61	198	39	ND
2	10,56262834	48,4	23,3	67,869	1	2	1	0	28,91481086	306	6	1,72	0,63	190	72	ND
0	13,77412731	18,4	21,5	67,869	1	1	1	1	19,64536136	255	5,5	1,6	0,59	190	26	ND
0	13,69746749	43,1	17,6	67,869	2	0	1	0	24,87527812	244	5,2	2,24	0,59	107	57	ND
0	13,72210815	19,5	32	67,869	1	2	0	1	23,03786623	188	3,6	1,75	0,56	152	24	ND
0	14,81724846	15,4	22,8	67,874	1	1	2	1	23,64518539	322	7,3	1,52	0,69	144	20	ND
0	13,80150582	56,5	11,7	67,874	1	0	0	1	23,98375407	196	5,2	1,23	0,7	196	46	ND
2	7,520876112	12,8	11,4	67,877	3	2	1	0	20,1372029	261	4,6	3,05	0,63	93	16	ND
2	3,589322382	47,2	21,7	67,88	1	0	2	1	21,33386338	261	5,8	1,24	0,68	162	32	ND
2	2,119096509	14,4	12,1	67,885	1	0	2	0	23,75935403	218	8,6	1,26	0,62	133	17	ND
0	14,22587269	19	26,6	67,89	2	2	0	1	29,85611094	250	5,9	1,47	0,57	194	24	ND
0	13,85626283	22,1	11,2	67,89	1	0	2	1	28,25096981	255	5,6	2,26	0,59	181	44	ND
0	13,64818617	18,6	12,5	67,89	2	0	2	1	27,40136821	264	5,6	1,85	0,55	194	21	ND
1	10,69952088	20,6	14,9	67,89	3	0	2	1	21,11288693	213	6,4	1,87	0,56	143	20	DEM
2	13,59069131	33,4	19,5	67,89	1	3	1	1	29,45504244	236	4,5	2,21	0,62	194	67	ND
1	9,642710472	14,6	15	67,907	1	0	0	1	33,27070943	174	8,3	1,32	0,6	201	26	AD
2	3,173169062	23	42	67,915	1	0	1	0	32,95934465	267	6,5	1,08	0,57	231	61	ND
0	13,79876797	29,4	15,9	67,915	1	1	0	1	31,48049126	172	4,1	1,5	0,69	171	33	ND
0	14,29979466	22,9	13,2	67,918	1	0	2	1	28,3907048	283	5,7	1,85	0,52	97	29	ND
2	11,48528405	27,4	16,6	67,926	2	2	2	0	23,0625112	287	10,4	1,36	0,55	160	20	ND
0	14,14647502	16,9	20,7	67,926	2	3	1	1	25,7889119	237	4,8	1,49	0,59	166	75	ND
0	14,39561944	16,5	9,7	67,937	3	0	2	1	24,09557268	199	7	1,52	0,53	134	23	ND
0	13,70568104	21,7	9,3	67,937	1	0	1	0	25,00159846	301	5,8	1,42	0,65	162	25	ND
2	10,03696099	22,1	22,2	67,943	1	1	1	1	24,2185054	154	5,2	1,87	0,63	152	16	ND
0	14,53251198	34	29,2	67,943	1	0	2	1	30,19047183	225	7,9	1,91	0,61	183	60	ND
0	14,23682409	32,9	16,2	67,951	2	1	1	1	27,61040159	246	6,3	1,55	0,6	176	33	ND
0	14,11088296	37,5	52,6	67,951	2	0	0	1	24,59777908	221	4,2	1,56	0,66	152	19	ND
0	13,60711841	76,4	31	67,953	2	0	0	0	30,38062284	245	5,6	1,18	0,68	206	31	ND
0	13,83436003	36,4	55,3	67,962	2	0	0	1	38,07795514	307	5,6	1,27	0,63	168	53	ND
0	13,73853525	31,8	26,9	67,964	1	2	2	1	20,71547054	223	4,4	1,95	0,72	238	39	ND
0	13,68925394	9,7	38,6	67,967	2	0	2	1	28,1683793	240	7,4	1,83	0,55	235	31	ND
0	13,85900068	24,8	14,4	67,967	3	1	0	1	22,54118238	221	3,4	2,8	0,68	126	48	ND
0	13,62080767	26,1	19,7	67,97	2	0	2	0	26,71403208	249	4,3	1,37	0,58	237	40	ND
0	13,50581793	33,3	22,5	67,975	2	2	0	0	33,33309756	291	5,5	1,17	0,63	134	70	ND
0	14,72142368	27,5	12,8	67,978	2	0	0	0	21,32979504	242	4,8	2,34	0,59	219	66	ND
0	14,03422313	17,3	23,5	67,978	2	0	1	1	25,77191892	179	5,1	1,54	0,7	162	47	ND
0	14,091718	27,6	20,2	67,981	2	3	2	1	22,26955404	213	7,3	2,35	0,67	120	31	ND
2	1,160848734	55,3	33,9	68,003	1	1	0	0	22,98071985	214	4,1	2,63	0,67	558	1026	ND
0	13,94934976	30,8	21,2	68,005	1	1	0	0	30,78702421	284	5,7	2,78	0,55	155	29	ND
2	11,39219713	37,9	44,9	68,011	1	0	1	1	21,33566858	292	6,5	1,76	0,58	233	114	ND
0	13,60711841	25,9	14,3	68,011	1	0	0	0	25,82550455	325	4,3	1,52	0,65	157	27	ND
1	7,263518138	33	49,2	68,014	3	2	1	1	28,63455926	180	4,6	1,59	0,67	182	45	DEM
0	14,56262834	23,5	22,4	68,016	2	2	1	1	22,47803497	155	5,1	2,21	0,62	163	52	ND
0	13,56605065	9,3	12,5	68,019	1	2	0	1	30,37295122	221	5,9	1,79	0,62	117	33	ND
0	13,89459274	35,5	27,5	68,022	1	3	1	0	30,03780408	292	6,4	1,94	0,48	142	20	ND
0	14,62833676	23	22,9	68,033	3	0	0	1	26,097159	216	5,8	1,57	0,56	205	20	ND
0	13,58795346	31,7	17,2	68,033	1	0	1	0	29,2706838	207	5,1	1,16	0,62	238	32	ND
2	0,145106092	67,1	52,3	68,036	1	2	0	1	23,34014891	379	7	1,58	0,48	388	162	ND
0	13,78507871	85,2	58,3	68,038	1	0	1	1	26,261114	412	12,6	1,38	0,63	210	50	ND
0	13,7467488	12,2	12,3	68,038	2	1	0	0	29,56750899	226	4,6	1,11	0,63	119	32	ND
0	13,85626283	9,3	25,7	68,044	2	1	0	1	31,42339202	310	5,2	1,55	0,58	155	21	ND
1	10,55989049	31,9	19,4	68,047	1	1	0	1	25,05990825	212	4,2	2,66	0,65	113	23	AD
0	13,63175907	16,5	15,7	68,047	2	2	0	1	21,41378203	282	4,7	2,19	0,57	176	31	ND
2	11,06639288	199,3	87,9	68,052	2	0	2	1	22,20157949	306	8,1	1,54	0,58	234	33	ND
0	13,68377823	18,1	8,6	68,055	1	0	0	1	25,5116853	302	7,4	1,85	0,61	146	23	ND
2	8,922655715	58,1	33,2	68,055	1	3	2	0	44,6020957	178	9	1,4	0,73	157	122	ND
0	13,51403149	21,7	36,2	68,06	1	2	0	1	26,9971083	229	5,4	1,88	0,6	160	35	ND
[truncated: 3,310 more rows]
